# Supplementary material for: Mechanism behind Resistance against the Organophosphate Azamethiphos in Salmon Lice (Lepeophtheirus salmonis)
Source: PLoS One. 2015 Apr 20;10(4):e0124220. doi: 10.1371/journal.pone.0124220 (PMC4403986; doi:10.1371/journal.pone.0124220)
Supplement: S1 File — (TXT) [file pone.0124220.s001.txt]

REMARK    File generated by Swiss-PdbViewer  4.00b0
REMARK    http://www.expasy.org/spdbv/
TITLE     SWISS-MODEL SERVER (http://swissmodel.expasy.org)
TITLE    2 Untitled Project
EXPDTA    THEORETICAL MODEL (SWISS-MODEL SERVER)
AUTHOR    SWISS-MODEL SERVER (SEE REFERENCE IN JRNL Records)
REVDAT   1   09-JAN-15 1MOD    1       11:12
REMARK   1
REMARK   1 REFERENCE 1
REMARK   1   AUTH   K.ARNOLD,L.BORDOLI,J.KOPP,T.SCHWEDE
REMARK   1  TITL   SWISS-MODEL WORKSPACE: A WEB-BASED ENVIRONMENT FOR PROTEIN
REMARK   1  TITL 2 STRUCTURE HOMOLOGY MODELLING
REMARK   1  REF    BIOINFORMATICS                V.  22   195 2006
REMARK   1  REFN                   ISSN 1367-4803
REMARK   1  PMID   16301204
REMARK   1  DOI    10.1093/bioinformatics/bti770
REMARK   1
REMARK   1 REFERENCE 2
REMARK   1  AUTH   P.BENKERT,,M.BIASINI,T.SCHWEDE 
REMARK   1  TITL   TOWARD THE ESTIMATION OF THE ABSOLUTE QUALITY OF INDIVIDUAL
REMARK   1  TITL 2 PROTEIN STRUCTURE MODELS
REMARK   1  REF    BIOINFORMATICS                V.   3 343   2011
REMARK   1  REFN                   ISSN 1367-4803
REMARK   1  PMID   21134891
REMARK   1  DOI    10.1093/bioinformatics/btq662
REMARK   1
REMARK   1 REFERENCE 3
REMARK   1  AUTH   F.KIEFER,K.ARNOLD,M.KUENZLI,L.BORDOLI,T.SCHWEDE
REMARK   1  TITL   THE SWISS-MODEL REPOSITORY AND ASSOCIATED RESOURCES
REMARK   1  REF    NUCLEIC.ACIDS.RES             V.  37 D387  2009
REMARK   1  REFN                   ISSN 0305-1048
REMARK   1  PMID   18931379
REMARK   1  DOI    10.1093/nar/gkn750
REMARK   1
REMARK   1
REMARK   1 REFERENCE 4
REMARK   1  AUTH   T.SCHWEDE,J.KOPP,N.GUEX,M.C.PEITSCH                          
REMARK   1  TITL   SWISS_MODEL: AN AUTOMATED PROTEIN HOMOLOGY-MODELING          
REMARK   1  TITL 2 SERVER                                                       
REMARK   1  REF    NUCLEIC.ACIDS.RES.            V.  31 3381  2003              
REMARK   1  REFN                   ISSN 0305-1048
REMARK   1  PMID   12824332
REMARK   1  DOI    10.1093/nar/gkg520
REMARK   1
REMARK   1 REFERENCE 5
REMARK   1  AUTH   M.C.PEITSCH,N.GUEX                                           
REMARK   1  TITL   SWISS-MODEL AND THE SWISS-PDBVIEWER: AN ENVIRONMENT
REMARK   1  TITL 2 FOR COMPARATIVE PROTEIN MODELLING                            
REMARK   1  REF    ELECTROPHORESIS               V.  18 2714  1997   
REMARK   1  REFN                   ISSN
REMARK   1  DOI    10.1002/elps.1150181505
REMARK   1  PMID   9504803 
REMARK   1
REMARK   1 REFERENCE 6
REMARK   1  AUTH   M.C.PEITSCH
REMARK   1  TITL   PROTEIN MODELING BY E-MAIL
REMARK   1  REF    BIO/TECHNOLOGY                V.  13 658   1995
REMARK   1  REFN                   ISSN 1087-0156
REMARK   1  DOI    10.1038/nbt0795-658
REMARK   1
REMARK   1 DISCLAIMER
REMARK   1 The SWISS-MODEL SERVER produces theoretical models for proteins.
REMARK   1 The results of any theoretical modelling procedure is
REMARK   1 NON-EXPERIMENTAL and MUST be considered with care. These models may
REMARK   1 contain significant errors. This is especially true for automated
REMARK   1 modeling since there is no human intervention during model
REMARK   1 building. Please read the header section and the logfile carefully
REMARK   1 to know what templates and alignments were used during the model
REMARK   1 building process. All information by the SWISS-MODEL SERVER is
REMARK   1 provided "AS-IS", without any warranty, expressed or implied.
REMARK   2
REMARK   2 COPYRIGHT NOTICE
REMARK   2 This SWISS-MODEL protein model is copyright. It is produced by the
REMARK   2 SWISS-MODEL Server Group at Swiss Institute of Bioinformatics. There
REMARK   2 are no restrictions on the use of individual models for your or your
REMARK   2 employer's research projects. If you publish or patent any results
REMARK   2 obtained from this model, please cite the papers mentioned under
REMARK   2 JRNL.
REMARK   2
REMARK   2 FAIR USE NOTICE
REMARK   2 Downloading the entire data-base or substantial portions of it,
REMARK   2 systematic or automatic submission of data, mirroring the
REMARK   2 repository, or further redistribution of substantial portions data
REMARK   2 obtained from SWISS-MODEL is prohibited and requires written
REMARK   2 permission from the SWISS-MODEL Server Group at Swiss Institute of
REMARK   2 Bioinformatics.
REMARK   3 
REMARK   3 MODEL INFORMATION
REMARK   3  ENGIN   PROMOD
REMARK   3  VERSN   3.70
REMARK   3  OSTAT   MONOMER
REMARK   3  OSRSN   USER
REMARK   3  GMQE    NA
REMARK   3  QMN4    -11.72
REMARK   3 
REMARK   3 TEMPLATE 1
REMARK   3  PDBID   1qo9
REMARK   3  CHAIN   A
REMARK   3  MMCIF   A
REMARK   3  PDBV    2014-12-26
REMARK   3  SMTLE   1qo9.1.A
REMARK   3  SMTLV   2015-01-02
REMARK   3  MTHD    X-RAY DIFFRACTION 2.70 A
REMARK   3  FOUND   BLAST
REMARK   3  GMQE    0.66
REMARK   3  SIM     0.41
REMARK   3  SID     40.34
REMARK   3  OSTAT   monomer
REMARK   3  LIGND   NAG
CRYST1   94.340   94.340  159.000  90.00  90.00  90.00 P 43 21 2     8   
ATOM      1  N   ASP A  34      26.279  44.569 -22.112  1.00  0.60
ATOM      2  CA  ASP A  34      27.231  43.888 -21.219  1.00  0.60
ATOM      3  C   ASP A  34      26.458  43.007 -20.226  1.00  0.60
ATOM      4  O   ASP A  34      25.254  42.800 -20.355  1.00  0.60
ATOM      5  CB  ASP A  34      28.007  44.943 -20.420  1.00  0.60
ATOM      6  CG  ASP A  34      28.641  45.974 -21.332  1.00  0.60
ATOM      7  OD1 ASP A  34      27.862  46.798 -21.825  1.00  0.60
ATOM      8  OD2 ASP A  34      29.865  45.895 -21.523  1.00  0.60
ATOM      9  N   ASN A  35      27.176  42.617 -19.187  1.00  0.61
ATOM     10  CA  ASN A  35      26.599  41.946 -18.015  1.00  0.61
ATOM     11  C   ASN A  35      26.586  42.972 -16.873  1.00  0.61
ATOM     12  O   ASN A  35      25.780  42.900 -15.956  1.00  0.61
ATOM     13  CB  ASN A  35      27.472  40.741 -17.649  1.00  0.61
ATOM     14  CG  ASN A  35      28.909  41.143 -17.298  1.00  0.61
ATOM     15  OD1 ASN A  35      29.204  42.197 -16.765  1.00  0.61
ATOM     16  ND2 ASN A  35      29.846  40.283 -17.611  1.00  0.61
ATOM     17  N   LEU A  36      27.478  43.959 -17.017  1.00  0.63
ATOM     18  CA  LEU A  36      27.635  45.079 -16.097  1.00  0.63
ATOM     19  C   LEU A  36      26.514  46.086 -16.329  1.00  0.63
ATOM     20  O   LEU A  36      26.582  47.207 -15.833  1.00  0.63
ATOM     21  CB  LEU A  36      28.973  45.782 -16.353  1.00  0.63
ATOM     22  CG  LEU A  36      30.169  45.038 -15.766  1.00  0.63
ATOM     23  CD1 LEU A  36      31.466  45.707 -16.223  1.00  0.63
ATOM     24  CD2 LEU A  36      30.092  45.042 -14.237  1.00  0.63
ATOM     25  N   VAL A  37      25.490  45.681 -17.075  1.00  0.69
ATOM     26  CA  VAL A  37      24.375  46.584 -17.381  1.00  0.69
ATOM     27  C   VAL A  37      23.115  46.111 -16.660  1.00  0.69
ATOM     28  O   VAL A  37      22.836  44.918 -16.596  1.00  0.69
ATOM     29  CB  VAL A  37      24.087  46.605 -18.875  1.00  0.69
ATOM     30  CG1 VAL A  37      22.866  47.453 -19.215  1.00  0.69
ATOM     31  CG2 VAL A  37      25.271  47.030 -19.656  1.00  0.69
ATOM     32  N   ILE A  38      22.369  47.085 -16.161  1.00  0.67
ATOM     33  CA  ILE A  38      21.102  46.822 -15.471  1.00  0.67
ATOM     34  C   ILE A  38      19.996  47.683 -16.068  1.00  0.67
ATOM     35  O   ILE A  38      20.222  48.832 -16.432  1.00  0.67
ATOM     36  CB  ILE A  38      21.281  47.115 -13.980  1.00  0.67
ATOM     37  CG1 ILE A  38      22.432  46.297 -13.390  1.00  0.67
ATOM     38  CG2 ILE A  38      20.014  46.824 -13.218  1.00  0.67
ATOM     39  CD1 ILE A  38      22.241  44.787 -13.601  1.00  0.67
ATOM     40  N   THR A  39      18.803  47.113 -16.097  1.00  0.72
ATOM     41  CA  THR A  39      17.616  47.813 -16.607  1.00  0.72
ATOM     42  C   THR A  39      16.854  48.454 -15.449  1.00  0.72
ATOM     43  O   THR A  39      15.965  47.866 -14.835  1.00  0.72
ATOM     44  CB  THR A  39      16.700  46.829 -17.343  1.00  0.72
ATOM     45  OG1 THR A  39      15.590  47.536 -17.887  1.00  0.72
ATOM     46  CG2 THR A  39      16.159  45.708 -16.478  1.00  0.72
ATOM     47  N   THR A  40      17.276  49.647 -15.085  1.00  0.75
ATOM     48  CA  THR A  40      16.558  50.429 -14.064  1.00  0.75
ATOM     49  C   THR A  40      15.209  50.800 -14.672  1.00  0.75
ATOM     50  O   THR A  40      15.083  50.871 -15.898  1.00  0.75
ATOM     51  CB  THR A  40      17.316  51.702 -13.704  1.00  0.75
ATOM     52  OG1 THR A  40      17.263  52.637 -14.774  1.00  0.75
ATOM     53  CG2 THR A  40      18.733  51.359 -13.373  1.00  0.75
ATOM     54  N   LYS A  41      14.217  51.026 -13.823  1.00  0.71
ATOM     55  CA  LYS A  41      12.879  51.411 -14.302  1.00  0.71
ATOM     56  C   LYS A  41      12.933  52.760 -15.042  1.00  0.71
ATOM     57  O   LYS A  41      11.899  53.346 -15.345  1.00  0.71
ATOM     58  CB  LYS A  41      11.895  51.486 -13.131  1.00  0.71
ATOM     59  CG  LYS A  41      12.275  52.572 -12.123  1.00  0.71
ATOM     60  CD  LYS A  41      11.272  52.607 -10.982  1.00  0.71
ATOM     61  CE  LYS A  41      11.633  53.715  -9.992  1.00  0.71
ATOM     62  NZ  LYS A  41      11.540  55.045 -10.543  1.00  0.71
ATOM     63  N   LYS A  42      14.143  53.251 -15.299  1.00  0.64
ATOM     64  CA  LYS A  42      14.340  54.498 -16.033  1.00  0.64
ATOM     65  C   LYS A  42      15.324  54.370 -17.203  1.00  0.64
ATOM     66  O   LYS A  42      15.604  55.342 -17.899  1.00  0.64
ATOM     67  CB  LYS A  42      14.805  55.551 -15.053  1.00  0.64
ATOM     68  CG  LYS A  42      14.850  56.876 -15.772  1.00  0.64
ATOM     69  CD  LYS A  42      15.100  57.900 -14.785  1.00  0.64
ATOM     70  CE  LYS A  42      14.245  58.050 -13.667  1.00  0.64
ATOM     71  NZ  LYS A  42      14.427  59.018 -12.585  1.00  0.64
ATOM     72  N   GLY A  43      15.827  53.162 -17.428  1.00  0.69
ATOM     73  CA  GLY A  43      16.733  52.907 -18.558  1.00  0.69
ATOM     74  C   GLY A  43      17.898  52.009 -18.152  1.00  0.69
ATOM     75  O   GLY A  43      18.068  51.647 -16.995  1.00  0.69
ATOM     76  N   LYS A  44      18.656  51.596 -19.156  1.00  0.64
ATOM     77  CA  LYS A  44      19.824  50.726 -18.945  1.00  0.64
ATOM     78  C   LYS A  44      20.954  51.543 -18.328  1.00  0.64
ATOM     79  O   LYS A  44      21.192  52.685 -18.715  1.00  0.64
ATOM     80  CB  LYS A  44      20.286  50.143 -20.282  1.00  0.64
ATOM     81  CG  LYS A  44      19.222  49.243 -20.913  1.00  0.64
ATOM     82  CD  LYS A  44      18.962  48.001 -20.055  1.00  0.64
ATOM     83  CE  LYS A  44      17.910  47.095 -20.693  1.00  0.64
ATOM     84  NZ  LYS A  44      16.607  47.769 -20.787  1.00  0.64
ATOM     85  N   ILE A  45      21.629  50.944 -17.362  1.00  0.66
ATOM     86  CA  ILE A  45      22.765  51.585 -16.683  1.00  0.66
ATOM     87  C   ILE A  45      23.918  50.583 -16.633  1.00  0.66
ATOM     88  O   ILE A  45      23.711  49.402 -16.356  1.00  0.66
ATOM     89  CB  ILE A  45      22.365  52.003 -15.268  1.00  0.66
ATOM     90  CG1 ILE A  45      22.023  50.758 -14.459  1.00  0.66
ATOM     91  CG2 ILE A  45      21.186  52.988 -15.323  1.00  0.66
ATOM     92  CD1 ILE A  45      21.759  51.159 -13.088  1.00  0.66
ATOM     93  N   ARG A  46      25.118  51.084 -16.860  1.00  0.62
ATOM     94  CA  ARG A  46      26.315  50.233 -16.821  1.00  0.62
ATOM     95  C   ARG A  46      27.274  50.754 -15.759  1.00  0.62
ATOM     96  O   ARG A  46      27.556  51.949 -15.680  1.00  0.62
ATOM     97  CB  ARG A  46      27.049  50.256 -18.149  1.00  0.62
ATOM     98  CG  ARG A  46      26.174  49.787 -19.250  1.00  0.62
ATOM     99  CD  ARG A  46      26.898  49.562 -20.545  1.00  0.62
ATOM    100  NE  ARG A  46      28.103  48.798 -20.466  1.00  0.62
ATOM    101  CZ  ARG A  46      29.332  49.264 -20.482  1.00  0.62
ATOM    102  NH1 ARG A  46      29.530  50.575 -20.498  1.00  0.62
ATOM    103  NH2 ARG A  46      30.367  48.430 -20.448  1.00  0.62
ATOM    104  N   GLY A  47      27.742  49.819 -14.946  1.00  0.73
ATOM    105  CA  GLY A  47      28.704  50.107 -13.869  1.00  0.73
ATOM    106  C   GLY A  47      29.954  49.277 -14.124  1.00  0.73
ATOM    107  O   GLY A  47      29.988  48.447 -15.032  1.00  0.73
ATOM    108  N   VAL A  48      30.959  49.503 -13.300  1.00  0.70
ATOM    109  CA  VAL A  48      32.225  48.763 -13.416  1.00  0.70
ATOM    110  C   VAL A  48      32.273  47.709 -12.307  1.00  0.70
ATOM    111  O   VAL A  48      31.761  47.918 -11.207  1.00  0.70
ATOM    112  CB  VAL A  48      33.412  49.724 -13.286  1.00  0.70
ATOM    113  CG1 VAL A  48      33.404  50.429 -11.921  1.00  0.70
ATOM    114  CG2 VAL A  48      34.734  48.979 -13.501  1.00  0.70
ATOM    115  N   THR A  49      32.886  46.588 -12.640  1.00  0.65
ATOM    116  CA  THR A  49      33.059  45.496 -11.677  1.00  0.65
ATOM    117  C   THR A  49      34.339  45.752 -10.873  1.00  0.65
ATOM    118  O   THR A  49      35.359  46.157 -11.427  1.00  0.65
ATOM    119  CB  THR A  49      33.161  44.190 -12.445  1.00  0.65
ATOM    120  OG1 THR A  49      33.291  43.190 -11.495  1.00  0.65
ATOM    121  CG2 THR A  49      34.374  44.145 -13.381  1.00  0.65
ATOM    122  N   LEU A  50      34.263  45.462  -9.585  1.00  0.58
ATOM    123  CA  LEU A  50      35.417  45.621  -8.691  1.00  0.58
ATOM    124  C   LEU A  50      36.066  44.260  -8.478  1.00  0.58
ATOM    125  O   LEU A  50      35.380  43.239  -8.427  1.00  0.58
ATOM    126  CB  LEU A  50      34.959  46.201  -7.349  1.00  0.58
ATOM    127  CG  LEU A  50      34.375  47.605  -7.523  1.00  0.58
ATOM    128  CD1 LEU A  50      33.816  48.121  -6.212  1.00  0.58
ATOM    129  CD2 LEU A  50      35.425  48.564  -8.090  1.00  0.58
ATOM    130  N   LYS A  51      37.386  44.282  -8.368  1.00  0.50
ATOM    131  CA  LYS A  51      38.166  43.051  -8.150  1.00  0.50
ATOM    132  C   LYS A  51      38.903  43.136  -6.808  1.00  0.50
ATOM    133  O   LYS A  51      39.842  42.388  -6.547  1.00  0.50
ATOM    134  CB  LYS A  51      39.174  42.873  -9.289  1.00  0.50
ATOM    135  CG  LYS A  51      40.204  44.007  -9.306  1.00  0.50
ATOM    136  CD  LYS A  51      41.207  43.817 -10.437  1.00  0.50
ATOM    137  CE  LYS A  51      42.248  44.937 -10.453  1.00  0.50
ATOM    138  NZ  LYS A  51      43.060  44.938  -9.226  1.00  0.50
ATOM    139  N   SER A  52      38.464  44.088  -5.989  1.00  0.49
ATOM    140  CA  SER A  52      39.026  44.289  -4.650  1.00  0.49
ATOM    141  C   SER A  52      37.892  44.380  -3.642  1.00  0.49
ATOM    142  O   SER A  52      37.324  45.437  -3.411  1.00  0.49
ATOM    143  CB  SER A  52      39.860  45.568  -4.584  1.00  0.49
ATOM    144  OG  SER A  52      40.353  45.706  -3.250  1.00  0.49
ATOM    145  N   ALA A  53      37.539  43.230  -3.114  1.00  0.56
ATOM    146  CA  ALA A  53      36.479  43.169  -2.143  1.00  0.56
ATOM    147  C   ALA A  53      36.776  42.158  -1.126  1.00  0.56
ATOM    148  O   ALA A  53      36.215  42.534  -0.107  1.00  0.56
ATOM    149  CB  ALA A  53      35.260  42.818  -2.911  1.00  0.56
ATOM    150  N   THR A  54      37.745  41.250  -1.377  1.00  0.48
ATOM    151  CA  THR A  54      37.899  40.040  -0.550  1.00  0.48
ATOM    152  C   THR A  54      37.238  38.871  -1.286  1.00  0.48
ATOM    153  O   THR A  54      36.315  38.237  -0.775  1.00  0.48
ATOM    154  CB  THR A  54      37.183  40.239   0.802  1.00  0.48
ATOM    155  OG1 THR A  54      35.735  40.323   0.572  1.00  0.48
ATOM    156  CG2 THR A  54      37.883  41.380   1.610  1.00  0.48
ATOM    157  N   ASN A  55      37.650  38.665  -2.537  1.00  0.44
ATOM    158  CA  ASN A  55      37.157  37.541  -3.361  1.00  0.44
ATOM    159  C   ASN A  55      35.743  37.745  -3.930  1.00  0.44
ATOM    160  O   ASN A  55      35.234  36.911  -4.673  1.00  0.44
ATOM    161  CB  ASN A  55      37.177  36.242  -2.536  1.00  0.44
ATOM    162  CG  ASN A  55      36.623  35.068  -3.328  1.00  0.44
ATOM    163  OD1 ASN A  55      36.771  35.006  -4.544  1.00  0.44
ATOM    164  ND2 ASN A  55      35.981  34.156  -2.623  1.00  0.44
ATOM    165  N   ARG A  56      35.116  38.866  -3.617  1.00  0.54
ATOM    166  CA  ARG A  56      33.753  39.104  -4.104  1.00  0.54
ATOM    167  C   ARG A  56      33.786  40.165  -5.196  1.00  0.54
ATOM    168  O   ARG A  56      34.455  41.186  -5.066  1.00  0.54
ATOM    169  CB  ARG A  56      32.876  39.584  -2.980  1.00  0.54
ATOM    170  CG  ARG A  56      33.019  38.815  -1.660  1.00  0.54
ATOM    171  CD  ARG A  56      32.368  37.457  -1.804  1.00  0.54
ATOM    172  NE  ARG A  56      31.513  37.246  -0.628  1.00  0.54
ATOM    173  CZ  ARG A  56      30.179  37.242  -0.680  1.00  0.54
ATOM    174  NH1 ARG A  56      29.559  37.403  -1.851  1.00  0.54
ATOM    175  NH2 ARG A  56      29.465  37.156   0.441  1.00  0.54
ATOM    176  N   GLU A  57      33.024  39.930  -6.254  1.00  0.61
ATOM    177  CA  GLU A  57      32.951  40.906  -7.345  1.00  0.61
ATOM    178  C   GLU A  57      31.760  41.799  -7.012  1.00  0.61
ATOM    179  O   GLU A  57      30.700  41.305  -6.642  1.00  0.61
ATOM    180  CB  GLU A  57      32.828  40.149  -8.666  1.00  0.61
ATOM    181  CG  GLU A  57      32.988  41.085  -9.861  1.00  0.61
ATOM    182  CD  GLU A  57      32.595  40.438 -11.205  1.00  0.61
ATOM    183  OE1 GLU A  57      32.550  39.198 -11.219  1.00  0.61
ATOM    184  OE2 GLU A  57      32.336  41.122 -12.218  1.00  0.61
ATOM    185  N   VAL A  58      31.928  43.100  -7.173  1.00  0.69
ATOM    186  CA  VAL A  58      30.839  44.059  -6.921  1.00  0.69
ATOM    187  C   VAL A  58      30.670  44.970  -8.135  1.00  0.69
ATOM    188  O   VAL A  58      31.616  45.623  -8.569  1.00  0.69
ATOM    189  CB  VAL A  58      31.157  44.894  -5.680  1.00  0.69
ATOM    190  CG1 VAL A  58      30.042  45.913  -5.443  1.00  0.69
ATOM    191  CG2 VAL A  58      31.359  43.985  -4.464  1.00  0.69
ATOM    192  N   ASP A  59      29.456  45.012  -8.636  1.00  0.75
ATOM    193  CA  ASP A  59      29.119  45.918  -9.748  1.00  0.75
ATOM    194  C   ASP A  59      28.691  47.281  -9.169  1.00  0.75
ATOM    195  O   ASP A  59      27.670  47.538  -8.549  1.00  0.75
ATOM    196  CB  ASP A  59      28.039  45.265 -10.594  1.00  0.75
ATOM    197  CG  ASP A  59      26.949  44.776  -9.641  1.00  0.75
ATOM    198  OD1 ASP A  59      26.805  45.493  -8.695  1.00  0.75
ATOM    199  OD2 ASP A  59      26.160  43.849  -9.884  1.00  0.75
ATOM    200  N   ALA A  60      29.620  48.195  -9.208  1.00  0.80
ATOM    201  CA  ALA A  60      29.426  49.527  -8.616  1.00  0.80
ATOM    202  C   ALA A  60      28.895  50.499  -9.667  1.00  0.80
ATOM    203  O   ALA A  60      29.591  50.852 -10.620  1.00  0.80
ATOM    204  CB  ALA A  60      30.761  50.026  -8.068  1.00  0.80
ATOM    205  N   TRP A  61      27.653  50.898  -9.455  1.00  0.70
ATOM    206  CA  TRP A  61      26.970  51.835 -10.328  1.00  0.70
ATOM    207  C   TRP A  61      26.740  53.215  -9.679  1.00  0.70
ATOM    208  O   TRP A  61      26.225  53.289  -8.568  1.00  0.70
ATOM    209  CB  TRP A  61      25.584  51.296 -10.696  1.00  0.70
ATOM    210  CG  TRP A  61      25.668  50.079 -11.590  1.00  0.70
ATOM    211  CD1 TRP A  61      25.715  50.039 -12.912  1.00  0.70
ATOM    212  CD2 TRP A  61      25.670  48.788 -11.139  1.00  0.70
ATOM    213  NE1 TRP A  61      25.737  48.769 -13.316  1.00  0.70
ATOM    214  CE2 TRP A  61      25.726  47.989 -12.266  1.00  0.70
ATOM    215  CE3 TRP A  61      25.535  48.276  -9.884  1.00  0.70
ATOM    216  CZ2 TRP A  61      25.659  46.643 -12.192  1.00  0.70
ATOM    217  CZ3 TRP A  61      25.286  46.965  -9.827  1.00  0.70
ATOM    218  CH2 TRP A  61      25.333  46.205 -10.988  1.00  0.70
ATOM    219  N   TYR A  62      27.491  54.232 -10.170  1.00  0.74
ATOM    220  CA  TYR A  62      27.424  55.610  -9.655  1.00  0.74
ATOM    221  C   TYR A  62      26.932  56.586 -10.719  1.00  0.74
ATOM    222  O   TYR A  62      27.241  56.461 -11.896  1.00  0.74
ATOM    223  CB  TYR A  62      28.824  56.017  -9.204  1.00  0.74
ATOM    224  CG  TYR A  62      29.336  55.173  -8.034  1.00  0.74
ATOM    225  CD1 TYR A  62      28.976  53.855  -7.860  1.00  0.74
ATOM    226  CD2 TYR A  62      30.185  55.736  -7.102  1.00  0.74
ATOM    227  CE1 TYR A  62      29.396  53.092  -6.824  1.00  0.74
ATOM    228  CE2 TYR A  62      30.632  54.994  -6.033  1.00  0.74
ATOM    229  CZ  TYR A  62      30.245  53.698  -5.908  1.00  0.74
ATOM    230  OH  TYR A  62      31.073  53.066  -5.068  1.00  0.74
ATOM    231  N   GLY A  63      26.183  57.577 -10.248  1.00  0.85
ATOM    232  CA  GLY A  63      25.720  58.679 -11.111  1.00  0.85
ATOM    233  C   GLY A  63      24.419  58.333 -11.835  1.00  0.85
ATOM    234  O   GLY A  63      24.187  58.773 -12.956  1.00  0.85
ATOM    235  N   ILE A  64      23.569  57.583 -11.144  1.00  0.74
ATOM    236  CA  ILE A  64      22.254  57.229 -11.643  1.00  0.74
ATOM    237  C   ILE A  64      21.246  58.286 -11.226  1.00  0.74
ATOM    238  O   ILE A  64      20.811  58.271 -10.080  1.00  0.74
ATOM    239  CB  ILE A  64      21.788  55.840 -11.174  1.00  0.74
ATOM    240  CG1 ILE A  64      22.800  54.771 -11.587  1.00  0.74
ATOM    241  CG2 ILE A  64      20.346  55.481 -11.630  1.00  0.74
ATOM    242  CD1 ILE A  64      22.365  53.411 -11.069  1.00  0.74
ATOM    243  N   PRO A  65      20.862  59.177 -12.135  1.00  0.76
ATOM    244  CA  PRO A  65      19.937  60.270 -11.821  1.00  0.76
ATOM    245  C   PRO A  65      18.641  59.656 -11.306  1.00  0.76
ATOM    246  O   PRO A  65      18.117  58.713 -11.896  1.00  0.76
ATOM    247  CB  PRO A  65      19.741  60.982 -13.159  1.00  0.76
ATOM    248  CG  PRO A  65      19.919  59.870 -14.189  1.00  0.76
ATOM    249  CD  PRO A  65      21.053  59.087 -13.580  1.00  0.76
ATOM    250  N   TYR A  66      18.187  60.154 -10.166  1.00  0.71
ATOM    251  CA  TYR A  66      16.935  59.651  -9.579  1.00  0.71
ATOM    252  C   TYR A  66      15.892  60.768  -9.547  1.00  0.71
ATOM    253  O   TYR A  66      14.870  60.649  -8.890  1.00  0.71
ATOM    254  CB  TYR A  66      17.192  59.109  -8.169  1.00  0.71
ATOM    255  CG  TYR A  66      17.469  60.209  -7.146  1.00  0.71
ATOM    256  CD1 TYR A  66      16.420  60.762  -6.471  1.00  0.71
ATOM    257  CD2 TYR A  66      18.753  60.549  -6.768  1.00  0.71
ATOM    258  CE1 TYR A  66      16.684  61.662  -5.459  1.00  0.71
ATOM    259  CE2 TYR A  66      18.974  61.446  -5.729  1.00  0.71
ATOM    260  CZ  TYR A  66      17.919  62.022  -5.070  1.00  0.71
ATOM    261  OH  TYR A  66      18.093  62.900  -4.054  1.00  0.71
ATOM    262  N   ALA A  67      16.147  61.801 -10.337  1.00  0.68
ATOM    263  CA  ALA A  67      15.269  62.962 -10.485  1.00  0.68
ATOM    264  C   ALA A  67      15.888  63.999 -11.395  1.00  0.68
ATOM    265  O   ALA A  67      17.072  63.920 -11.710  1.00  0.68
ATOM    266  CB  ALA A  67      15.157  63.777  -9.267  1.00  0.68
ATOM    267  N   GLN A  68      15.051  64.912 -11.871  1.00  0.62
ATOM    268  CA  GLN A  68      15.491  66.004 -12.732  1.00  0.62
ATOM    269  C   GLN A  68      16.385  66.933 -11.905  1.00  0.62
ATOM    270  O   GLN A  68      16.069  67.229 -10.750  1.00  0.62
ATOM    271  CB  GLN A  68      14.270  66.764 -13.249  1.00  0.62
ATOM    272  CG  GLN A  68      14.643  67.861 -14.253  1.00  0.62
ATOM    273  CD  GLN A  68      15.270  67.273 -15.517  1.00  0.62
ATOM    274  OE1 GLN A  68      16.453  67.284 -15.762  1.00  0.62
ATOM    275  NE2 GLN A  68      14.442  66.814 -16.419  1.00  0.62
ATOM    276  N   PRO A  69      17.482  67.397 -12.495  1.00  0.73
ATOM    277  CA  PRO A  69      18.441  68.311 -11.882  1.00  0.73
ATOM    278  C   PRO A  69      17.678  69.538 -11.389  1.00  0.73
ATOM    279  O   PRO A  69      17.115  70.256 -12.214  1.00  0.73
ATOM    280  CB  PRO A  69      19.395  68.687 -13.008  1.00  0.73
ATOM    281  CG  PRO A  69      19.405  67.460 -13.903  1.00  0.73
ATOM    282  CD  PRO A  69      18.010  66.938 -13.765  1.00  0.73
ATOM    283  N   PRO A  70      17.606  69.700 -10.066  1.00  0.73
ATOM    284  CA  PRO A  70      16.859  70.784  -9.409  1.00  0.73
ATOM    285  C   PRO A  70      17.438  72.132  -9.853  1.00  0.73
ATOM    286  O   PRO A  70      18.088  72.830  -9.080  1.00  0.73
ATOM    287  CB  PRO A  70      17.134  70.608  -7.918  1.00  0.73
ATOM    288  CG  PRO A  70      17.520  69.164  -7.792  1.00  0.73
ATOM    289  CD  PRO A  70      18.249  68.820  -9.083  1.00  0.73
ATOM    290  N   VAL A  71      17.187  72.508 -11.099  1.00  0.71
ATOM    291  CA  VAL A  71      17.749  73.731 -11.677  1.00  0.71
ATOM    292  C   VAL A  71      16.624  74.564 -12.290  1.00  0.71
ATOM    293  O   VAL A  71      15.604  74.038 -12.732  1.00  0.71
ATOM    294  CB  VAL A  71      18.808  73.402 -12.735  1.00  0.71
ATOM    295  CG1 VAL A  71      19.455  74.689 -13.265  1.00  0.71
ATOM    296  CG2 VAL A  71      19.886  72.476 -12.162  1.00  0.71
ATOM    297  N   GLY A  72      16.860  75.877 -12.308  1.00  0.70
ATOM    298  CA  GLY A  72      15.904  76.832 -12.888  1.00  0.70
ATOM    299  C   GLY A  72      14.606  76.802 -12.087  1.00  0.70
ATOM    300  O   GLY A  72      14.634  76.868 -10.859  1.00  0.70
ATOM    301  N   ASN A  73      13.506  76.651 -12.814  1.00  0.59
ATOM    302  CA  ASN A  73      12.164  76.635 -12.209  1.00  0.59
ATOM    303  C   ASN A  73      12.081  75.630 -11.056  1.00  0.59
ATOM    304  O   ASN A  73      11.137  75.700 -10.319  1.00  0.59
ATOM    305  CB  ASN A  73      11.113  76.301 -13.273  1.00  0.59
ATOM    306  CG  ASN A  73      11.338  74.918 -13.892  1.00  0.59
ATOM    307  OD1 ASN A  73      11.887  74.015 -13.281  1.00  0.59
ATOM    308  ND2 ASN A  73      10.921  74.779 -15.139  1.00  0.59
ATOM    309  N   LEU A  74      13.056  74.737 -10.927  1.00  0.64
ATOM    310  CA  LEU A  74      13.033  73.699  -9.907  1.00  0.64
ATOM    311  C   LEU A  74      13.699  74.018  -8.596  1.00  0.64
ATOM    312  O   LEU A  74      13.194  73.612  -7.561  1.00  0.64
ATOM    313  CB  LEU A  74      13.615  72.391 -10.419  1.00  0.64
ATOM    314  CG  LEU A  74      12.685  71.711 -11.350  1.00  0.64
ATOM    315  CD1 LEU A  74      13.267  70.282 -11.599  1.00  0.64
ATOM    316  CD2 LEU A  74      11.246  71.807 -10.759  1.00  0.64
ATOM    317  N   ARG A  75      14.840  74.700  -8.625  1.00  0.64
ATOM    318  CA  ARG A  75      15.581  74.982  -7.382  1.00  0.64
ATOM    319  C   ARG A  75      14.586  75.330  -6.267  1.00  0.64
ATOM    320  O   ARG A  75      13.571  75.950  -6.523  1.00  0.64
ATOM    321  CB  ARG A  75      16.534  76.159  -7.598  1.00  0.64
ATOM    322  CG  ARG A  75      17.337  76.474  -6.332  1.00  0.64
ATOM    323  CD  ARG A  75      18.128  77.772  -6.446  1.00  0.64
ATOM    324  NE  ARG A  75      19.318  77.659  -7.304  1.00  0.64
ATOM    325  CZ  ARG A  75      20.056  78.687  -7.718  1.00  0.64
ATOM    326  NH1 ARG A  75      19.693  79.922  -7.393  1.00  0.64
ATOM    327  NH2 ARG A  75      21.185  78.496  -8.403  1.00  0.64
ATOM    328  N   PHE A  76      14.845  74.832  -5.068  1.00  0.66
ATOM    329  CA  PHE A  76      13.979  75.081  -3.895  1.00  0.66
ATOM    330  C   PHE A  76      12.694  74.254  -3.884  1.00  0.66
ATOM    331  O   PHE A  76      11.957  74.263  -2.898  1.00  0.66
ATOM    332  CB  PHE A  76      13.586  76.567  -3.806  1.00  0.66
ATOM    333  CG  PHE A  76      14.804  77.477  -3.675  1.00  0.66
ATOM    334  CD1 PHE A  76      15.911  77.056  -2.944  1.00  0.66
ATOM    335  CD2 PHE A  76      14.783  78.721  -4.288  1.00  0.66
ATOM    336  CE1 PHE A  76      17.006  77.879  -2.823  1.00  0.66
ATOM    337  CE2 PHE A  76      15.864  79.545  -4.177  1.00  0.66
ATOM    338  CZ  PHE A  76      16.905  79.089  -3.458  1.00  0.66
ATOM    339  N   ARG A  77      12.434  73.537  -4.967  1.00  0.64
ATOM    340  CA  ARG A  77      11.178  72.791  -5.130  1.00  0.64
ATOM    341  C   ARG A  77      11.382  71.316  -4.837  1.00  0.64
ATOM    342  O   ARG A  77      12.491  70.820  -4.865  1.00  0.64
ATOM    343  CB  ARG A  77      10.648  72.941  -6.555  1.00  0.64
ATOM    344  CG  ARG A  77      10.219  74.377  -6.828  1.00  0.64
ATOM    345  CD  ARG A  77       9.867  74.537  -8.294  1.00  0.64
ATOM    346  NE  ARG A  77       9.258  75.866  -8.521  1.00  0.64
ATOM    347  CZ  ARG A  77       8.003  76.163  -8.202  1.00  0.64
ATOM    348  NH1 ARG A  77       7.234  75.238  -7.624  1.00  0.64
ATOM    349  NH2 ARG A  77       7.506  77.365  -8.479  1.00  0.64
ATOM    350  N   HIS A  78      10.292  70.640  -4.512  1.00  0.72
ATOM    351  CA  HIS A  78      10.313  69.187  -4.315  1.00  0.72
ATOM    352  C   HIS A  78      10.816  68.558  -5.625  1.00  0.72
ATOM    353  O   HIS A  78      10.493  69.016  -6.714  1.00  0.72
ATOM    354  CB  HIS A  78       8.911  68.671  -3.986  1.00  0.72
ATOM    355  CG  HIS A  78       7.926  68.943  -5.126  1.00  0.72
ATOM    356  ND1 HIS A  78       7.333  70.106  -5.376  1.00  0.72
ATOM    357  CD2 HIS A  78       7.428  68.036  -5.961  1.00  0.72
ATOM    358  CE1 HIS A  78       6.460  69.919  -6.358  1.00  0.72
ATOM    359  NE2 HIS A  78       6.516  68.640  -6.717  1.00  0.72
ATOM    360  N   PRO A  79      11.625  67.540  -5.545  1.00  0.73
ATOM    361  CA  PRO A  79      12.264  66.843  -6.633  1.00  0.73
ATOM    362  C   PRO A  79      11.234  66.190  -7.521  1.00  0.73
ATOM    363  O   PRO A  79      10.126  65.869  -7.111  1.00  0.73
ATOM    364  CB  PRO A  79      13.200  65.855  -6.055  1.00  0.73
ATOM    365  CG  PRO A  79      12.618  65.608  -4.783  1.00  0.73
ATOM    366  CD  PRO A  79      12.192  67.037  -4.372  1.00  0.73
ATOM    367  N   ARG A  80      11.605  66.111  -8.784  1.00  0.60
ATOM    368  CA  ARG A  80      10.754  65.490  -9.809  1.00  0.60
ATOM    369  C   ARG A  80      11.525  64.333 -10.428  1.00  0.60
ATOM    370  O   ARG A  80      12.657  64.513 -10.867  1.00  0.60
ATOM    371  CB  ARG A  80      10.395  66.521 -10.881  1.00  0.60
ATOM    372  CG  ARG A  80       9.542  67.651 -10.295  1.00  0.60
ATOM    373  CD  ARG A  80       9.157  68.671 -11.358  1.00  0.60
ATOM    374  NE  ARG A  80      10.353  69.345 -11.882  1.00  0.60
ATOM    375  CZ  ARG A  80      10.325  70.219 -12.915  1.00  0.60
ATOM    376  NH1 ARG A  80       9.217  70.567 -13.501  1.00  0.60
ATOM    377  NH2 ARG A  80      11.415  70.811 -13.384  1.00  0.60
ATOM    378  N   HIS A  81      10.887  63.169 -10.469  1.00  0.58
ATOM    379  CA  HIS A  81      11.527  61.947 -10.984  1.00  0.58
ATOM    380  C   HIS A  81      12.223  62.248 -12.316  1.00  0.58
ATOM    381  O   HIS A  81      11.670  62.929 -13.180  1.00  0.58
ATOM    382  CB  HIS A  81      10.459  60.877 -11.208  1.00  0.58
ATOM    383  CG  HIS A  81      11.070  59.597 -11.767  1.00  0.58
ATOM    384  ND1 HIS A  81      11.244  59.353 -13.040  1.00  0.58
ATOM    385  CD2 HIS A  81      11.394  58.506 -11.086  1.00  0.58
ATOM    386  CE1 HIS A  81      11.550  58.085 -13.149  1.00  0.58
ATOM    387  NE2 HIS A  81      11.784  57.582 -11.948  1.00  0.58
ATOM    388  N   ILE A  82      13.449  61.753 -12.429  1.00  0.54
ATOM    389  CA  ILE A  82      14.215  61.938 -13.661  1.00  0.54
ATOM    390  C   ILE A  82      13.511  61.321 -14.846  1.00  0.54
ATOM    391  O   ILE A  82      12.879  60.300 -14.737  1.00  0.54
ATOM    392  CB  ILE A  82      15.644  61.486 -13.493  1.00  0.54
ATOM    393  CG1 ILE A  82      16.478  61.556 -14.732  1.00  0.54
ATOM    394  CG2 ILE A  82      16.342  60.313 -13.512  1.00  0.54
ATOM    395  CD1 ILE A  82      16.783  63.016 -14.927  1.00  0.54
ATOM    396  N   ASP A  83      13.600  61.981 -15.981  1.00  0.51
ATOM    397  CA  ASP A  83      13.035  61.436 -17.219  1.00  0.51
ATOM    398  C   ASP A  83      13.860  60.209 -17.640  1.00  0.51
ATOM    399  O   ASP A  83      15.076  60.188 -17.455  1.00  0.51
ATOM    400  CB  ASP A  83      13.079  62.513 -18.305  1.00  0.51
ATOM    401  CG  ASP A  83      12.308  62.083 -19.558  1.00  0.51
ATOM    402  OD1 ASP A  83      11.820  60.934 -19.584  1.00  0.51
ATOM    403  OD2 ASP A  83      12.198  62.924 -20.471  1.00  0.51
ATOM    404  N   ALA A  84      13.174  59.203 -18.173  1.00  0.58
ATOM    405  CA  ALA A  84      13.797  57.954 -18.633  1.00  0.58
ATOM    406  C   ALA A  84      14.802  58.190 -19.764  1.00  0.58
ATOM    407  O   ALA A  84      14.697  59.168 -20.504  1.00  0.58
ATOM    408  CB  ALA A  84      12.711  56.980 -19.082  1.00  0.58
ATOM    409  N   TRP A  85      15.764  57.281 -19.878  1.00  0.43
ATOM    410  CA  TRP A  85      16.820  57.368 -20.902  1.00  0.43
ATOM    411  C   TRP A  85      16.875  56.155 -21.835  1.00  0.43
ATOM    412  O   TRP A  85      16.304  55.102 -21.581  1.00  0.43
ATOM    413  CB  TRP A  85      18.188  57.610 -20.259  1.00  0.43
ATOM    414  CG  TRP A  85      18.475  56.637 -19.115  1.00  0.43
ATOM    415  CD1 TRP A  85      19.095  55.463 -19.191  1.00  0.43
ATOM    416  CD2 TRP A  85      18.217  56.882 -17.782  1.00  0.43
ATOM    417  NE1 TRP A  85      19.255  54.970 -17.960  1.00  0.43
ATOM    418  CE2 TRP A  85      18.733  55.812 -17.073  1.00  0.43
ATOM    419  CE3 TRP A  85      17.633  57.948 -17.131  1.00  0.43
ATOM    420  CZ2 TRP A  85      18.634  55.776 -15.688  1.00  0.43
ATOM    421  CZ3 TRP A  85      17.632  57.931 -15.757  1.00  0.43
ATOM    422  CH2 TRP A  85      18.048  56.832 -15.017  1.00  0.43
ATOM    423  N   GLU A  86      17.570  56.355 -22.940  1.00  0.48
ATOM    424  CA  GLU A  86      17.715  55.412 -24.059  1.00  0.48
ATOM    425  C   GLU A  86      18.750  54.312 -23.761  1.00  0.48
ATOM    426  O   GLU A  86      18.456  53.310 -23.128  1.00  0.48
ATOM    427  CB  GLU A  86      18.105  56.166 -25.350  1.00  0.48
ATOM    428  CG  GLU A  86      19.483  56.881 -25.313  1.00  0.48
ATOM    429  CD  GLU A  86      19.574  58.013 -24.311  1.00  0.48
ATOM    430  OE1 GLU A  86      18.509  58.454 -23.847  1.00  0.48
ATOM    431  OE2 GLU A  86      20.695  58.500 -24.112  1.00  0.48
ATOM    432  N   GLY A  87      19.939  54.471 -24.346  1.00  0.55
ATOM    433  CA  GLY A  87      21.074  53.571 -24.283  1.00  0.55
ATOM    434  C   GLY A  87      21.661  53.604 -22.883  1.00  0.55
ATOM    435  O   GLY A  87      21.362  54.487 -22.079  1.00  0.55
ATOM    436  N   ILE A  88      22.541  52.641 -22.651  1.00  0.56
ATOM    437  CA  ILE A  88      23.224  52.506 -21.350  1.00  0.56
ATOM    438  C   ILE A  88      23.633  53.889 -20.823  1.00  0.56
ATOM    439  O   ILE A  88      23.961  54.789 -21.599  1.00  0.56
ATOM    440  CB  ILE A  88      24.479  51.646 -21.508  1.00  0.56
ATOM    441  CG1 ILE A  88      25.475  52.326 -22.461  1.00  0.56
ATOM    442  CG2 ILE A  88      24.087  50.241 -22.000  1.00  0.56
ATOM    443  CD1 ILE A  88      26.798  51.617 -22.654  1.00  0.56
ATOM    444  N   LYS A  89      23.636  53.999 -19.509  1.00  0.62
ATOM    445  CA  LYS A  89      24.030  55.237 -18.827  1.00  0.62
ATOM    446  C   LYS A  89      25.396  54.993 -18.186  1.00  0.62
ATOM    447  O   LYS A  89      25.665  53.907 -17.667  1.00  0.62
ATOM    448  CB  LYS A  89      22.993  55.555 -17.754  1.00  0.62
ATOM    449  CG  LYS A  89      23.300  56.876 -17.039  1.00  0.62
ATOM    450  CD  LYS A  89      22.259  57.173 -15.974  1.00  0.62
ATOM    451  CE  LYS A  89      22.295  56.112 -14.891  1.00  0.62
ATOM    452  NZ  LYS A  89      21.258  56.388 -13.932  1.00  0.62
ATOM    453  N   GLU A  90      26.257  56.002 -18.288  1.00  0.65
ATOM    454  CA  GLU A  90      27.617  55.922 -17.738  1.00  0.65
ATOM    455  C   GLU A  90      27.533  56.041 -16.213  1.00  0.65
ATOM    456  O   GLU A  90      27.428  57.126 -15.661  1.00  0.65
ATOM    457  CB  GLU A  90      28.474  57.021 -18.376  1.00  0.65
ATOM    458  CG  GLU A  90      29.937  56.971 -17.923  1.00  0.65
ATOM    459  CD  GLU A  90      30.101  57.466 -16.491  1.00  0.65
ATOM    460  OE1 GLU A  90      29.352  58.351 -16.064  1.00  0.65
ATOM    461  OE2 GLU A  90      31.022  56.988 -15.838  1.00  0.65
ATOM    462  N   THR A  91      27.536  54.899 -15.558  1.00  0.75
ATOM    463  CA  THR A  91      27.411  54.829 -14.099  1.00  0.75
ATOM    464  C   THR A  91      28.719  54.322 -13.482  1.00  0.75
ATOM    465  O   THR A  91      28.765  53.394 -12.676  1.00  0.75
ATOM    466  CB  THR A  91      26.257  53.905 -13.765  1.00  0.75
ATOM    467  OG1 THR A  91      25.018  54.426 -14.192  1.00  0.75
ATOM    468  CG2 THR A  91      26.045  53.814 -12.365  1.00  0.75
ATOM    469  N   THR A  92      29.803  54.925 -13.928  1.00  0.73
ATOM    470  CA  THR A  92      31.151  54.567 -13.459  1.00  0.73
ATOM    471  C   THR A  92      31.849  55.808 -12.901  1.00  0.73
ATOM    472  O   THR A  92      32.814  55.718 -12.153  1.00  0.73
ATOM    473  CB  THR A  92      31.968  53.960 -14.601  1.00  0.73
ATOM    474  OG1 THR A  92      32.092  54.886 -15.664  1.00  0.73
ATOM    475  CG2 THR A  92      31.328  52.668 -15.113  1.00  0.73
ATOM    476  N   ARG A  93      31.325  56.964 -13.284  1.00  0.69
ATOM    477  CA  ARG A  93      31.847  58.252 -12.848  1.00  0.69
ATOM    478  C   ARG A  93      31.010  58.677 -11.640  1.00  0.69
ATOM    479  O   ARG A  93      29.791  58.500 -11.628  1.00  0.69
ATOM    480  CB  ARG A  93      31.727  59.286 -13.962  1.00  0.69
ATOM    481  CG  ARG A  93      32.296  60.649 -13.558  1.00  0.69
ATOM    482  CD  ARG A  93      32.160  61.671 -14.678  1.00  0.69
ATOM    483  NE  ARG A  93      32.952  61.240 -15.845  1.00  0.69
ATOM    484  CZ  ARG A  93      32.426  60.760 -16.977  1.00  0.69
ATOM    485  NH1 ARG A  93      31.106  60.622 -17.098  1.00  0.69
ATOM    486  NH2 ARG A  93      33.218  60.432 -17.996  1.00  0.69
ATOM    487  N   PRO A  94      31.698  59.182 -10.619  1.00  0.81
ATOM    488  CA  PRO A  94      31.057  59.675  -9.400  1.00  0.81
ATOM    489  C   PRO A  94      30.235  60.920  -9.748  1.00  0.81
ATOM    490  O   PRO A  94      30.729  61.828 -10.421  1.00  0.81
ATOM    491  CB  PRO A  94      32.218  59.995  -8.461  1.00  0.81
ATOM    492  CG  PRO A  94      33.345  60.376  -9.420  1.00  0.81
ATOM    493  CD  PRO A  94      33.153  59.417 -10.587  1.00  0.81
ATOM    494  N   PRO A  95      28.988  60.935  -9.279  1.00  0.84
ATOM    495  CA  PRO A  95      28.061  62.054  -9.504  1.00  0.84
ATOM    496  C   PRO A  95      28.630  63.315  -8.851  1.00  0.84
ATOM    497  O   PRO A  95      29.643  63.263  -8.148  1.00  0.84
ATOM    498  CB  PRO A  95      26.773  61.600  -8.831  1.00  0.84
ATOM    499  CG  PRO A  95      27.240  60.669  -7.718  1.00  0.84
ATOM    500  CD  PRO A  95      28.426  59.946  -8.340  1.00  0.84
ATOM    501  N   ASN A  96      28.021  64.447  -9.173  1.00  0.83
ATOM    502  CA  ASN A  96      28.462  65.736  -8.616  1.00  0.83
ATOM    503  C   ASN A  96      27.875  65.915  -7.219  1.00  0.83
ATOM    504  O   ASN A  96      26.768  65.458  -6.937  1.00  0.83
ATOM    505  CB  ASN A  96      28.005  66.879  -9.521  1.00  0.83
ATOM    506  CG  ASN A  96      28.605  66.762 -10.915  1.00  0.83
ATOM    507  OD1 ASN A  96      27.932  66.607 -11.915  1.00  0.83
ATOM    508  ND2 ASN A  96      29.897  66.777 -10.951  1.00  0.83
ATOM    509  N   SER A  97      28.665  66.528  -6.347  1.00  0.82
ATOM    510  CA  SER A  97      28.207  66.838  -4.983  1.00  0.82
ATOM    511  C   SER A  97      27.364  68.114  -5.028  1.00  0.82
ATOM    512  O   SER A  97      27.664  69.043  -5.781  1.00  0.82
ATOM    513  CB  SER A  97      29.417  67.039  -4.071  1.00  0.82
ATOM    514  OG  SER A  97      28.975  67.241  -2.729  1.00  0.82
ATOM    515  N   CYS A  98      26.311  68.134  -4.216  1.00  0.84
ATOM    516  CA  CYS A  98      25.405  69.293  -4.145  1.00  0.84
ATOM    517  C   CYS A  98      26.182  70.527  -3.680  1.00  0.84
ATOM    518  O   CYS A  98      27.297  70.418  -3.171  1.00  0.84
ATOM    519  CB  CYS A  98      24.244  68.993  -3.197  1.00  0.84
ATOM    520  SG  CYS A  98      23.285  67.514  -3.687  1.00  0.84
ATOM    521  N   ILE A  99      25.589  71.688  -3.917  1.00  0.72
ATOM    522  CA  ILE A  99      26.228  72.984  -3.618  1.00  0.72
ATOM    523  C   ILE A  99      26.506  73.171  -2.118  1.00  0.72
ATOM    524  O   ILE A  99      25.608  73.427  -1.318  1.00  0.72
ATOM    525  CB  ILE A  99      25.356  74.139  -4.124  1.00  0.72
ATOM    526  CG1 ILE A  99      23.999  74.167  -3.410  1.00  0.72
ATOM    527  CG2 ILE A  99      25.165  74.023  -5.642  1.00  0.72
ATOM    528  CD1 ILE A  99      23.173  75.386  -3.790  1.00  0.72
ATOM    529  N   GLN A 100      27.763  72.986  -1.754  1.00  0.68
ATOM    530  CA  GLN A 100      28.249  73.249  -0.386  1.00  0.68
ATOM    531  C   GLN A 100      29.513  74.117  -0.459  1.00  0.68
ATOM    532  O   GLN A 100      29.816  74.660  -1.521  1.00  0.68
ATOM    533  CB  GLN A 100      28.473  71.918   0.339  1.00  0.68
ATOM    534  CG  GLN A 100      29.330  70.964  -0.489  1.00  0.68
ATOM    535  CD  GLN A 100      29.289  69.563   0.097  1.00  0.68
ATOM    536  OE1 GLN A 100      30.157  69.163   0.858  1.00  0.68
ATOM    537  NE2 GLN A 100      28.275  68.823  -0.304  1.00  0.68
ATOM    538  N   VAL A 101      30.262  74.211   0.635  1.00  0.63
ATOM    539  CA  VAL A 101      31.402  75.141   0.674  1.00  0.63
ATOM    540  C   VAL A 101      32.774  74.491   0.805  1.00  0.63
ATOM    541  O   VAL A 101      33.643  74.871   0.026  1.00  0.63
ATOM    542  CB  VAL A 101      31.214  76.178   1.785  1.00  0.63
ATOM    543  CG1 VAL A 101      31.110  75.510   3.164  1.00  0.63
ATOM    544  CG2 VAL A 101      32.357  77.201   1.761  1.00  0.63
ATOM    545  N   VAL A 102      32.961  73.663   1.843  1.00  0.58
ATOM    546  CA  VAL A 102      34.277  73.078   2.164  1.00  0.58
ATOM    547  C   VAL A 102      34.940  73.892   3.281  1.00  0.58
ATOM    548  O   VAL A 102      35.178  75.087   3.147  1.00  0.58
ATOM    549  CB  VAL A 102      35.194  73.058   0.930  1.00  0.58
ATOM    550  CG1 VAL A 102      36.614  72.657   1.229  1.00  0.58
ATOM    551  CG2 VAL A 102      34.593  72.199  -0.184  1.00  0.58
ATOM    552  N   ASP A 103      35.321  73.185   4.330  1.00  0.58
ATOM    553  CA  ASP A 103      35.997  73.786   5.492  1.00  0.58
ATOM    554  C   ASP A 103      37.513  73.572   5.375  1.00  0.58
ATOM    555  O   ASP A 103      38.022  72.455   5.418  1.00  0.58
ATOM    556  CB  ASP A 103      35.466  73.124   6.768  1.00  0.58
ATOM    557  CG  ASP A 103      35.788  71.622   6.806  1.00  0.58
ATOM    558  OD1 ASP A 103      36.100  71.050   5.741  1.00  0.58
ATOM    559  OD2 ASP A 103      35.631  71.019   7.878  1.00  0.58
ATOM    560  N   THR A 104      38.230  74.674   5.268  1.00  0.58
ATOM    561  CA  THR A 104      39.696  74.633   5.099  1.00  0.58
ATOM    562  C   THR A 104      40.385  75.183   6.346  1.00  0.58
ATOM    563  O   THR A 104      41.478  75.748   6.272  1.00  0.58
ATOM    564  CB  THR A 104      40.104  75.477   3.887  1.00  0.58
ATOM    565  OG1 THR A 104      41.516  75.346   3.679  1.00  0.58
ATOM    566  CG2 THR A 104      39.712  76.951   4.076  1.00  0.58
ATOM    567  N   LEU A 105      39.730  74.997   7.491  1.00  0.56
ATOM    568  CA  LEU A 105      40.266  75.461   8.781  1.00  0.56
ATOM    569  C   LEU A 105      41.618  74.781   9.068  1.00  0.56
ATOM    570  O   LEU A 105      42.286  75.020  10.057  1.00  0.56
ATOM    571  CB  LEU A 105      39.223  75.180   9.866  1.00  0.56
ATOM    572  CG  LEU A 105      39.635  75.717  11.240  1.00  0.56
ATOM    573  CD1 LEU A 105      38.424  75.860  12.144  1.00  0.56
ATOM    574  CD2 LEU A 105      40.528  74.774  11.989  1.00  0.56
ATOM    575  N   PHE A 106      42.111  74.034   8.096  1.00  0.53
ATOM    576  CA  PHE A 106      43.422  73.394   8.127  1.00  0.53
ATOM    577  C   PHE A 106      43.808  72.985   6.707  1.00  0.53
ATOM    578  O   PHE A 106      43.661  71.818   6.332  1.00  0.53
ATOM    579  CB  PHE A 106      43.376  72.136   8.984  1.00  0.53
ATOM    580  CG  PHE A 106      43.136  72.417  10.455  1.00  0.53
ATOM    581  CD1 PHE A 106      44.182  72.881  11.239  1.00  0.53
ATOM    582  CD2 PHE A 106      41.908  72.111  11.024  1.00  0.53
ATOM    583  CE1 PHE A 106      43.988  73.076  12.597  1.00  0.53
ATOM    584  CE2 PHE A 106      41.733  72.258  12.394  1.00  0.53
ATOM    585  CZ  PHE A 106      42.758  72.781  13.175  1.00  0.53
ATOM    586  N   PRO A 107      44.371  73.925   5.949  1.00  0.61
ATOM    587  CA  PRO A 107      44.792  73.674   4.563  1.00  0.61
ATOM    588  C   PRO A 107      45.658  72.409   4.523  1.00  0.61
ATOM    589  O   PRO A 107      46.548  72.224   5.350  1.00  0.61
ATOM    590  CB  PRO A 107      45.624  74.904   4.211  1.00  0.61
ATOM    591  CG  PRO A 107      44.969  76.014   5.032  1.00  0.61
ATOM    592  CD  PRO A 107      44.609  75.327   6.345  1.00  0.61
ATOM    593  N   GLY A 108      45.293  71.521   3.600  1.00  0.60
ATOM    594  CA  GLY A 108      46.055  70.286   3.340  1.00  0.60
ATOM    595  C   GLY A 108      45.768  69.164   4.332  1.00  0.60
ATOM    596  O   GLY A 108      45.769  68.007   3.917  1.00  0.60
ATOM    597  N   PHE A 109      45.554  69.504   5.604  1.00  0.48
ATOM    598  CA  PHE A 109      45.282  68.503   6.638  1.00  0.48
ATOM    599  C   PHE A 109      44.620  67.264   6.024  1.00  0.48
ATOM    600  O   PHE A 109      43.534  67.360   5.494  1.00  0.48
ATOM    601  CB  PHE A 109      44.370  69.080   7.723  1.00  0.48
ATOM    602  CG  PHE A 109      44.103  68.094   8.862  1.00  0.48
ATOM    603  CD1 PHE A 109      44.862  66.934   8.984  1.00  0.48
ATOM    604  CD2 PHE A 109      43.174  68.409   9.845  1.00  0.48
ATOM    605  CE1 PHE A 109      44.696  66.096  10.069  1.00  0.48
ATOM    606  CE2 PHE A 109      43.012  67.574  10.941  1.00  0.48
ATOM    607  CZ  PHE A 109      43.771  66.422  11.051  1.00  0.48
ATOM    608  N   GLU A 110      45.359  66.168   5.962  1.00  0.51
ATOM    609  CA  GLU A 110      44.863  64.920   5.354  1.00  0.51
ATOM    610  C   GLU A 110      43.666  64.387   6.150  1.00  0.51
ATOM    611  O   GLU A 110      43.026  63.421   5.756  1.00  0.51
ATOM    612  CB  GLU A 110      45.946  63.839   5.237  1.00  0.51
ATOM    613  CG  GLU A 110      46.440  63.302   6.588  1.00  0.51
ATOM    614  CD  GLU A 110      47.340  64.292   7.332  1.00  0.51
ATOM    615  OE1 GLU A 110      47.635  65.371   6.769  1.00  0.51
ATOM    616  OE2 GLU A 110      47.748  63.949   8.456  1.00  0.51
ATOM    617  N   GLY A 111      43.470  64.985   7.331  1.00  0.56
ATOM    618  CA  GLY A 111      42.335  64.680   8.208  1.00  0.56
ATOM    619  C   GLY A 111      41.097  65.348   7.624  1.00  0.56
ATOM    620  O   GLY A 111      40.234  64.707   7.027  1.00  0.56
ATOM    621  N   ALA A 112      41.004  66.655   7.862  1.00  0.58
ATOM    622  CA  ALA A 112      39.981  67.486   7.204  1.00  0.58
ATOM    623  C   ALA A 112      40.163  67.300   5.711  1.00  0.58
ATOM    624  O   ALA A 112      41.249  66.916   5.317  1.00  0.58
ATOM    625  CB  ALA A 112      40.197  68.955   7.561  1.00  0.58
ATOM    626  N   GLU A 113      39.081  67.439   4.958  1.00  0.54
ATOM    627  CA  GLU A 113      39.096  67.178   3.504  1.00  0.54
ATOM    628  C   GLU A 113      38.262  65.969   3.148  1.00  0.54
ATOM    629  O   GLU A 113      37.445  66.013   2.234  1.00  0.54
ATOM    630  CB  GLU A 113      40.467  67.013   2.855  1.00  0.54
ATOM    631  CG  GLU A 113      41.153  68.368   2.701  1.00  0.54
ATOM    632  CD  GLU A 113      40.313  69.167   1.711  1.00  0.54
ATOM    633  OE1 GLU A 113      40.540  68.978   0.499  1.00  0.54
ATOM    634  OE2 GLU A 113      39.425  69.902   2.190  1.00  0.54
ATOM    635  N   MET A 114      38.444  64.916   3.933  1.00  0.57
ATOM    636  CA  MET A 114      37.703  63.663   3.707  1.00  0.57
ATOM    637  C   MET A 114      36.204  63.892   3.958  1.00  0.57
ATOM    638  O   MET A 114      35.406  62.961   3.929  1.00  0.57
ATOM    639  CB  MET A 114      38.247  62.553   4.607  1.00  0.57
ATOM    640  CG  MET A 114      38.055  62.867   6.092  1.00  0.57
ATOM    641  SD  MET A 114      38.699  61.565   7.196  1.00  0.57
ATOM    642  CE  MET A 114      40.443  61.687   6.860  1.00  0.57
ATOM    643  N   TRP A 115      35.862  65.150   4.226  1.00  0.58
ATOM    644  CA  TRP A 115      34.483  65.609   4.380  1.00  0.58
ATOM    645  C   TRP A 115      34.163  66.771   3.436  1.00  0.58
ATOM    646  O   TRP A 115      33.095  67.369   3.515  1.00  0.58
ATOM    647  CB  TRP A 115      34.242  66.049   5.824  1.00  0.58
ATOM    648  CG  TRP A 115      33.869  64.880   6.736  1.00  0.58
ATOM    649  CD1 TRP A 115      32.682  64.279   6.762  1.00  0.58
ATOM    650  CD2 TRP A 115      34.658  64.282   7.707  1.00  0.58
ATOM    651  NE1 TRP A 115      32.680  63.334   7.703  1.00  0.58
ATOM    652  CE2 TRP A 115      33.869  63.308   8.301  1.00  0.58
ATOM    653  CE3 TRP A 115      35.960  64.489   8.148  1.00  0.58
ATOM    654  CZ2 TRP A 115      34.377  62.533   9.335  1.00  0.58
ATOM    655  CZ3 TRP A 115      36.476  63.703   9.173  1.00  0.58
ATOM    656  CH2 TRP A 115      35.685  62.724   9.766  1.00  0.58
ATOM    657  N   ASN A 116      35.070  67.028   2.505  1.00  0.59
ATOM    658  CA  ASN A 116      34.948  68.140   1.554  1.00  0.59
ATOM    659  C   ASN A 116      34.658  67.603   0.160  1.00  0.59
ATOM    660  O   ASN A 116      35.037  66.479  -0.150  1.00  0.59
ATOM    661  CB  ASN A 116      36.249  68.942   1.547  1.00  0.59
ATOM    662  CG  ASN A 116      36.517  69.554   2.922  1.00  0.59
ATOM    663  OD1 ASN A 116      36.271  70.715   3.171  1.00  0.59
ATOM    664  ND2 ASN A 116      36.985  68.734   3.838  1.00  0.59
ATOM    665  N   VAL A 117      33.975  68.425  -0.628  1.00  0.67
ATOM    666  CA  VAL A 117      33.561  68.072  -2.000  1.00  0.67
ATOM    667  C   VAL A 117      34.625  67.225  -2.714  1.00  0.67
ATOM    668  O   VAL A 117      35.565  67.724  -3.326  1.00  0.67
ATOM    669  CB  VAL A 117      33.276  69.340  -2.815  1.00  0.67
ATOM    670  CG1 VAL A 117      32.126  70.127  -2.197  1.00  0.67
ATOM    671  CG2 VAL A 117      34.518  70.238  -2.924  1.00  0.67
ATOM    672  N   ASN A 118      34.444  65.913  -2.596  1.00  0.68
ATOM    673  CA  ASN A 118      35.335  64.921  -3.215  1.00  0.68
ATOM    674  C   ASN A 118      35.229  65.014  -4.743  1.00  0.68
ATOM    675  O   ASN A 118      36.032  64.430  -5.462  1.00  0.68
ATOM    676  CB  ASN A 118      34.937  63.525  -2.738  1.00  0.68
ATOM    677  CG  ASN A 118      35.709  62.420  -3.459  1.00  0.68
ATOM    678  OD1 ASN A 118      35.306  61.974  -4.526  1.00  0.68
ATOM    679  ND2 ASN A 118      36.806  61.997  -2.858  1.00  0.68
ATOM    680  N   THR A 119      34.158  65.654  -5.202  1.00  0.78
ATOM    681  CA  THR A 119      33.908  65.829  -6.641  1.00  0.78
ATOM    682  C   THR A 119      33.532  67.288  -6.914  1.00  0.78
ATOM    683  O   THR A 119      33.475  68.106  -6.000  1.00  0.78
ATOM    684  CB  THR A 119      32.774  64.889  -7.063  1.00  0.78
ATOM    685  OG1 THR A 119      33.084  63.563  -6.636  1.00  0.78
ATOM    686  CG2 THR A 119      32.560  64.897  -8.582  1.00  0.78
ATOM    687  N   GLU A 120      33.272  67.599  -8.181  1.00  0.77
ATOM    688  CA  GLU A 120      32.820  68.932  -8.572  1.00  0.77
ATOM    689  C   GLU A 120      31.388  69.151  -8.069  1.00  0.77
ATOM    690  O   GLU A 120      30.556  68.243  -8.162  1.00  0.77
ATOM    691  CB  GLU A 120      32.911  69.140 -10.078  1.00  0.77
ATOM    692  CG  GLU A 120      32.059  68.185 -10.827  1.00  0.77
ATOM    693  CD  GLU A 120      32.021  68.355 -12.335  1.00  0.77
ATOM    694  OE1 GLU A 120      33.102  68.114 -12.894  1.00  0.77
ATOM    695  OE2 GLU A 120      30.963  68.734 -12.882  1.00  0.77
ATOM    696  N   PRO A 121      31.163  70.309  -7.459  1.00  0.79
ATOM    697  CA  PRO A 121      29.837  70.714  -6.978  1.00  0.79
ATOM    698  C   PRO A 121      29.057  71.427  -8.083  1.00  0.79
ATOM    699  O   PRO A 121      29.616  72.183  -8.878  1.00  0.79
ATOM    700  CB  PRO A 121      30.149  71.648  -5.811  1.00  0.79
ATOM    701  CG  PRO A 121      31.446  72.326  -6.253  1.00  0.79
ATOM    702  CD  PRO A 121      32.214  71.218  -6.968  1.00  0.79
ATOM    703  N   SER A 122      27.749  71.212  -8.051  1.00  0.82
ATOM    704  CA  SER A 122      26.808  71.739  -9.055  1.00  0.82
ATOM    705  C   SER A 122      25.387  71.522  -8.543  1.00  0.82
ATOM    706  O   SER A 122      25.085  70.460  -7.996  1.00  0.82
ATOM    707  CB  SER A 122      27.001  70.950 -10.355  1.00  0.82
ATOM    708  OG  SER A 122      25.828  71.036 -11.170  1.00  0.82
ATOM    709  N   GLU A 123      24.520  72.509  -8.778  1.00  0.77
ATOM    710  CA  GLU A 123      23.097  72.377  -8.414  1.00  0.77
ATOM    711  C   GLU A 123      22.578  70.992  -8.826  1.00  0.77
ATOM    712  O   GLU A 123      21.941  70.300  -8.036  1.00  0.77
ATOM    713  CB  GLU A 123      22.280  73.458  -9.123  1.00  0.77
ATOM    714  CG  GLU A 123      22.134  74.723  -8.275  1.00  0.77
ATOM    715  CD  GLU A 123      20.942  74.609  -7.350  1.00  0.77
ATOM    716  OE1 GLU A 123      21.139  73.894  -6.392  1.00  0.77
ATOM    717  OE2 GLU A 123      19.890  75.172  -7.673  1.00  0.77
ATOM    718  N   ASP A 124      22.956  70.587 -10.038  1.00  0.81
ATOM    719  CA  ASP A 124      22.615  69.261 -10.557  1.00  0.81
ATOM    720  C   ASP A 124      23.440  68.197  -9.813  1.00  0.81
ATOM    721  O   ASP A 124      24.548  67.870 -10.238  1.00  0.81
ATOM    722  CB  ASP A 124      22.933  69.205 -12.057  1.00  0.81
ATOM    723  CG  ASP A 124      22.590  67.829 -12.626  1.00  0.81
ATOM    724  OD1 ASP A 124      22.422  66.927 -11.780  1.00  0.81
ATOM    725  OD2 ASP A 124      22.466  67.745 -13.867  1.00  0.81
ATOM    726  N   CYS A 125      22.864  67.643  -8.756  1.00  0.86
ATOM    727  CA  CYS A 125      23.582  66.646  -7.944  1.00  0.86
ATOM    728  C   CYS A 125      22.776  65.381  -7.644  1.00  0.86
ATOM    729  O   CYS A 125      23.295  64.453  -7.027  1.00  0.86
ATOM    730  CB  CYS A 125      24.045  67.271  -6.629  1.00  0.86
ATOM    731  SG  CYS A 125      22.673  67.899  -5.595  1.00  0.86
ATOM    732  N   LEU A 126      21.491  65.387  -7.985  1.00  0.80
ATOM    733  CA  LEU A 126      20.607  64.256  -7.663  1.00  0.80
ATOM    734  C   LEU A 126      20.950  62.998  -8.455  1.00  0.80
ATOM    735  O   LEU A 126      20.379  62.746  -9.514  1.00  0.80
ATOM    736  CB  LEU A 126      19.148  64.659  -7.899  1.00  0.80
ATOM    737  CG  LEU A 126      18.796  65.915  -7.106  1.00  0.80
ATOM    738  CD1 LEU A 126      17.295  66.159  -7.209  1.00  0.80
ATOM    739  CD2 LEU A 126      19.217  65.787  -5.638  1.00  0.80
ATOM    740  N   TYR A 127      21.868  62.208  -7.908  1.00  0.76
ATOM    741  CA  TYR A 127      22.267  60.940  -8.538  1.00  0.76
ATOM    742  C   TYR A 127      22.428  59.845  -7.484  1.00  0.76
ATOM    743  O   TYR A 127      23.071  60.048  -6.455  1.00  0.76
ATOM    744  CB  TYR A 127      23.574  61.122  -9.298  1.00  0.76
ATOM    745  CG  TYR A 127      23.466  62.244 -10.329  1.00  0.76
ATOM    746  CD1 TYR A 127      22.782  62.019 -11.515  1.00  0.76
ATOM    747  CD2 TYR A 127      24.050  63.483 -10.087  1.00  0.76
ATOM    748  CE1 TYR A 127      22.677  63.026 -12.461  1.00  0.76
ATOM    749  CE2 TYR A 127      23.951  64.490 -11.036  1.00  0.76
ATOM    750  CZ  TYR A 127      23.269  64.252 -12.225  1.00  0.76
ATOM    751  OH  TYR A 127      23.251  65.175 -13.210  1.00  0.76
ATOM    752  N   LEU A 128      21.908  58.674  -7.805  1.00  0.81
ATOM    753  CA  LEU A 128      21.977  57.504  -6.933  1.00  0.81
ATOM    754  C   LEU A 128      23.156  56.614  -7.322  1.00  0.81
ATOM    755  O   LEU A 128      23.555  56.563  -8.482  1.00  0.81
ATOM    756  CB  LEU A 128      20.647  56.738  -7.009  1.00  0.81
ATOM    757  CG  LEU A 128      20.616  55.528  -6.065  1.00  0.81
ATOM    758  CD1 LEU A 128      19.212  55.014  -5.819  1.00  0.81
ATOM    759  CD2 LEU A 128      21.309  54.415  -6.720  1.00  0.81
ATOM    760  N   SER A 129      23.720  55.974  -6.305  1.00  0.86
ATOM    761  CA  SER A 129      24.816  55.013  -6.482  1.00  0.86
ATOM    762  C   SER A 129      24.415  53.688  -5.848  1.00  0.86
ATOM    763  O   SER A 129      23.787  53.687  -4.810  1.00  0.86
ATOM    764  CB  SER A 129      26.053  55.565  -5.783  1.00  0.86
ATOM    765  OG  SER A 129      27.145  54.676  -5.957  1.00  0.86
ATOM    766  N   VAL A 130      24.771  52.587  -6.479  1.00  0.82
ATOM    767  CA  VAL A 130      24.417  51.252  -5.979  1.00  0.82
ATOM    768  C   VAL A 130      25.627  50.322  -6.083  1.00  0.82
ATOM    769  O   VAL A 130      26.269  50.233  -7.128  1.00  0.82
ATOM    770  CB  VAL A 130      23.265  50.678  -6.801  1.00  0.82
ATOM    771  CG1 VAL A 130      22.832  49.331  -6.261  1.00  0.82
ATOM    772  CG2 VAL A 130      22.049  51.541  -6.757  1.00  0.82
ATOM    773  N   HIS A 131      25.857  49.596  -5.001  1.00  0.77
ATOM    774  CA  HIS A 131      26.896  48.560  -4.946  1.00  0.77
ATOM    775  C   HIS A 131      26.206  47.211  -4.836  1.00  0.77
ATOM    776  O   HIS A 131      25.784  46.811  -3.754  1.00  0.77
ATOM    777  CB  HIS A 131      27.806  48.755  -3.729  1.00  0.77
ATOM    778  CG  HIS A 131      28.550  50.048  -3.771  1.00  0.77
ATOM    779  ND1 HIS A 131      29.146  50.614  -2.783  1.00  0.77
ATOM    780  CD2 HIS A 131      28.678  50.770  -4.826  1.00  0.77
ATOM    781  CE1 HIS A 131      29.637  51.705  -3.240  1.00  0.77
ATOM    782  NE2 HIS A 131      29.175  51.812  -4.365  1.00  0.77
ATOM    783  N   VAL A 132      26.058  46.570  -5.982  1.00  0.78
ATOM    784  CA  VAL A 132      25.374  45.278  -6.054  1.00  0.78
ATOM    785  C   VAL A 132      26.402  44.153  -6.172  1.00  0.78
ATOM    786  O   VAL A 132      27.190  44.058  -7.098  1.00  0.78
ATOM    787  CB  VAL A 132      24.411  45.230  -7.210  1.00  0.78
ATOM    788  CG1 VAL A 132      23.932  43.839  -7.402  1.00  0.78
ATOM    789  CG2 VAL A 132      23.356  46.287  -7.072  1.00  0.78
ATOM    790  N   PRO A 133      26.397  43.268  -5.191  1.00  0.75
ATOM    791  CA  PRO A 133      27.289  42.103  -5.152  1.00  0.75
ATOM    792  C   PRO A 133      27.092  41.321  -6.449  1.00  0.75
ATOM    793  O   PRO A 133      25.974  41.046  -6.869  1.00  0.75
ATOM    794  CB  PRO A 133      26.774  41.291  -3.969  1.00  0.75
ATOM    795  CG  PRO A 133      26.192  42.331  -3.031  1.00  0.75
ATOM    796  CD  PRO A 133      25.551  43.329  -3.993  1.00  0.75
ATOM    797  N   LYS A 134      28.196  41.033  -7.108  1.00  0.71
ATOM    798  CA  LYS A 134      28.188  40.257  -8.367  1.00  0.71
ATOM    799  C   LYS A 134      27.562  38.878  -8.151  1.00  0.71
ATOM    800  O   LYS A 134      26.705  38.459  -8.928  1.00  0.71
ATOM    801  CB  LYS A 134      29.592  40.074  -8.920  1.00  0.71
ATOM    802  CG  LYS A 134      30.090  41.460  -9.238  1.00  0.71
ATOM    803  CD  LYS A 134      29.587  42.174 -10.395  1.00  0.71
ATOM    804  CE  LYS A 134      29.757  41.336 -11.633  1.00  0.71
ATOM    805  NZ  LYS A 134      29.226  42.022 -12.793  1.00  0.71
ATOM    806  N   PRO A 135      28.009  38.199  -7.085  1.00  0.72
ATOM    807  CA  PRO A 135      27.504  36.883  -6.676  1.00  0.72
ATOM    808  C   PRO A 135      26.181  37.029  -5.926  1.00  0.72
ATOM    809  O   PRO A 135      25.866  38.092  -5.394  1.00  0.72
ATOM    810  CB  PRO A 135      28.604  36.353  -5.758  1.00  0.72
ATOM    811  CG  PRO A 135      29.139  37.609  -5.078  1.00  0.72
ATOM    812  CD  PRO A 135      29.120  38.605  -6.190  1.00  0.72
ATOM    813  N   ARG A 136      25.431  35.929  -5.896  1.00  0.67
ATOM    814  CA  ARG A 136      24.126  35.886  -5.208  1.00  0.67
ATOM    815  C   ARG A 136      23.222  37.000  -5.772  1.00  0.67
ATOM    816  O   ARG A 136      22.750  37.881  -5.054  1.00  0.67
ATOM    817  CB  ARG A 136      24.315  36.081  -3.704  1.00  0.67
ATOM    818  CG  ARG A 136      22.967  36.062  -2.974  1.00  0.67
ATOM    819  CD  ARG A 136      23.141  36.340  -1.491  1.00  0.67
ATOM    820  NE  ARG A 136      23.954  35.261  -0.898  1.00  0.67
ATOM    821  CZ  ARG A 136      23.471  34.098  -0.459  1.00  0.67
ATOM    822  NH1 ARG A 136      22.166  33.838  -0.538  1.00  0.67
ATOM    823  NH2 ARG A 136      24.294  33.192   0.067  1.00  0.67
ATOM    824  N   PRO A 137      22.955  36.903  -7.073  1.00  0.71
ATOM    825  CA  PRO A 137      22.171  37.911  -7.801  1.00  0.71
ATOM    826  C   PRO A 137      20.764  38.023  -7.216  1.00  0.71
ATOM    827  O   PRO A 137      20.213  39.099  -7.135  1.00  0.71
ATOM    828  CB  PRO A 137      22.148  37.398  -9.239  1.00  0.71
ATOM    829  CG  PRO A 137      22.268  35.880  -9.085  1.00  0.71
ATOM    830  CD  PRO A 137      23.219  35.718  -7.912  1.00  0.71
ATOM    831  N   THR A 138      20.209  36.900  -6.785  1.00  0.66
ATOM    832  CA  THR A 138      18.840  36.871  -6.249  1.00  0.66
ATOM    833  C   THR A 138      18.749  37.369  -4.802  1.00  0.66
ATOM    834  O   THR A 138      19.590  37.054  -3.965  1.00  0.66
ATOM    835  CB  THR A 138      18.227  35.478  -6.419  1.00  0.66
ATOM    836  OG1 THR A 138      16.896  35.486  -5.894  1.00  0.66
ATOM    837  CG2 THR A 138      19.088  34.389  -5.765  1.00  0.66
ATOM    838  N   GLY A 139      17.598  38.000  -4.555  1.00  0.67
ATOM    839  CA  GLY A 139      17.215  38.664  -3.291  1.00  0.67
ATOM    840  C   GLY A 139      18.338  38.872  -2.266  1.00  0.67
ATOM    841  O   GLY A 139      18.771  37.931  -1.605  1.00  0.67
ATOM    842  N   SER A 140      18.777  40.119  -2.136  1.00  0.78
ATOM    843  CA  SER A 140      19.689  40.499  -1.045  1.00  0.78
ATOM    844  C   SER A 140      19.178  41.716  -0.271  1.00  0.78
ATOM    845  O   SER A 140      18.384  42.510  -0.765  1.00  0.78
ATOM    846  CB  SER A 140      21.101  40.773  -1.564  1.00  0.78
ATOM    847  OG  SER A 140      21.950  41.016  -0.439  1.00  0.78
ATOM    848  N   ALA A 141      19.613  41.809   0.978  1.00  0.81
ATOM    849  CA  ALA A 141      19.341  42.966   1.847  1.00  0.81
ATOM    850  C   ALA A 141      19.878  44.242   1.239  1.00  0.81
ATOM    851  O   ALA A 141      20.951  44.229   0.643  1.00  0.81
ATOM    852  CB  ALA A 141      20.004  42.749   3.220  1.00  0.81
ATOM    853  N   VAL A 142      19.159  45.328   1.452  1.00  0.81
ATOM    854  CA  VAL A 142      19.552  46.628   0.889  1.00  0.81
ATOM    855  C   VAL A 142      19.786  47.644   1.999  1.00  0.81
ATOM    856  O   VAL A 142      18.893  47.974   2.763  1.00  0.81
ATOM    857  CB  VAL A 142      18.503  47.113  -0.102  1.00  0.81
ATOM    858  CG1 VAL A 142      17.149  47.119   0.500  1.00  0.81
ATOM    859  CG2 VAL A 142      18.910  48.416  -0.779  1.00  0.81
ATOM    860  N   LEU A 143      20.994  48.128   2.070  1.00  0.79
ATOM    861  CA  LEU A 143      21.249  49.209   2.990  1.00  0.79
ATOM    862  C   LEU A 143      21.524  50.501   2.281  1.00  0.79
ATOM    863  O   LEU A 143      22.394  50.630   1.421  1.00  0.79
ATOM    864  CB  LEU A 143      22.383  48.879   3.757  1.00  0.79
ATOM    865  CG  LEU A 143      22.249  47.568   4.632  1.00  0.79
ATOM    866  CD1 LEU A 143      22.400  46.398   3.738  1.00  0.79
ATOM    867  CD2 LEU A 143      22.814  47.061   5.969  1.00  0.79
ATOM    868  N   VAL A 144      20.694  51.454   2.658  1.00  0.81
ATOM    869  CA  VAL A 144      20.726  52.790   2.052  1.00  0.81
ATOM    870  C   VAL A 144      21.414  53.755   3.020  1.00  0.81
ATOM    871  O   VAL A 144      20.925  54.031   4.115  1.00  0.81
ATOM    872  CB  VAL A 144      19.311  53.267   1.727  1.00  0.81
ATOM    873  CG1 VAL A 144      18.480  53.355   2.970  1.00  0.81
ATOM    874  CG2 VAL A 144      19.338  54.622   1.019  1.00  0.81
ATOM    875  N   TRP A 145      22.554  54.255   2.583  1.00  0.80
ATOM    876  CA  TRP A 145      23.354  55.169   3.396  1.00  0.80
ATOM    877  C   TRP A 145      23.083  56.619   3.035  1.00  0.80
ATOM    878  O   TRP A 145      23.324  57.059   1.910  1.00  0.80
ATOM    879  CB  TRP A 145      24.804  54.910   3.159  1.00  0.80
ATOM    880  CG  TRP A 145      25.734  55.973   3.727  1.00  0.80
ATOM    881  CD1 TRP A 145      26.191  57.024   3.053  1.00  0.80
ATOM    882  CD2 TRP A 145      26.137  56.104   5.042  1.00  0.80
ATOM    883  NE1 TRP A 145      26.863  57.817   3.885  1.00  0.80
ATOM    884  CE2 TRP A 145      26.849  57.288   5.106  1.00  0.80
ATOM    885  CE3 TRP A 145      25.962  55.323   6.175  1.00  0.80
ATOM    886  CZ2 TRP A 145      27.390  57.704   6.316  1.00  0.80
ATOM    887  CZ3 TRP A 145      26.513  55.729   7.383  1.00  0.80
ATOM    888  CH2 TRP A 145      27.227  56.921   7.452  1.00  0.80
ATOM    889  N   ILE A 146      22.677  57.362   4.054  1.00  0.77
ATOM    890  CA  ILE A 146      22.463  58.809   3.920  1.00  0.77
ATOM    891  C   ILE A 146      23.631  59.484   4.640  1.00  0.77
ATOM    892  O   ILE A 146      23.915  59.191   5.800  1.00  0.77
ATOM    893  CB  ILE A 146      21.149  59.224   4.583  1.00  0.77
ATOM    894  CG1 ILE A 146      19.986  58.422   4.006  1.00  0.77
ATOM    895  CG2 ILE A 146      20.932  60.734   4.387  1.00  0.77
ATOM    896  CD1 ILE A 146      18.732  58.794   4.734  1.00  0.77
ATOM    897  N   TYR A 147      24.305  60.369   3.920  1.00  0.82
ATOM    898  CA  TYR A 147      25.473  61.072   4.472  1.00  0.82
ATOM    899  C   TYR A 147      25.011  62.197   5.401  1.00  0.82
ATOM    900  O   TYR A 147      23.922  62.750   5.239  1.00  0.82
ATOM    901  CB  TYR A 147      26.336  61.630   3.338  1.00  0.82
ATOM    902  CG  TYR A 147      25.561  62.631   2.480  1.00  0.82
ATOM    903  CD1 TYR A 147      25.492  63.963   2.865  1.00  0.82
ATOM    904  CD2 TYR A 147      24.952  62.215   1.307  1.00  0.82
ATOM    905  CE1 TYR A 147      24.826  64.885   2.072  1.00  0.82
ATOM    906  CE2 TYR A 147      24.278  63.135   0.518  1.00  0.82
ATOM    907  CZ  TYR A 147      24.222  64.468   0.899  1.00  0.82
ATOM    908  OH  TYR A 147      23.569  65.354   0.119  1.00  0.82
ATOM    909  N   GLY A 148      25.869  62.502   6.373  1.00  0.79
ATOM    910  CA  GLY A 148      25.604  63.594   7.321  1.00  0.79
ATOM    911  C   GLY A 148      26.274  64.876   6.847  1.00  0.79
ATOM    912  O   GLY A 148      26.604  65.019   5.680  1.00  0.79
ATOM    913  N   GLY A 149      26.527  65.763   7.801  1.00  0.78
ATOM    914  CA  GLY A 149      27.154  67.060   7.495  1.00  0.78
ATOM    915  C   GLY A 149      26.230  68.210   7.862  1.00  0.78
ATOM    916  O   GLY A 149      26.162  69.173   7.120  1.00  0.78
ATOM    917  N   GLY A 150      25.470  68.026   8.947  1.00  0.74
ATOM    918  CA  GLY A 150      24.568  69.053   9.506  1.00  0.74
ATOM    919  C   GLY A 150      23.661  69.705   8.450  1.00  0.74
ATOM    920  O   GLY A 150      23.411  70.907   8.452  1.00  0.74
ATOM    921  N   PHE A 151      23.159  68.891   7.530  1.00  0.75
ATOM    922  CA  PHE A 151      22.251  69.380   6.472  1.00  0.75
ATOM    923  C   PHE A 151      22.859  70.569   5.717  1.00  0.75
ATOM    924  O   PHE A 151      22.157  71.286   5.007  1.00  0.75
ATOM    925  CB  PHE A 151      20.918  69.830   7.088  1.00  0.75
ATOM    926  CG  PHE A 151      20.250  68.692   7.851  1.00  0.75
ATOM    927  CD1 PHE A 151      19.687  67.639   7.143  1.00  0.75
ATOM    928  CD2 PHE A 151      20.254  68.685   9.240  1.00  0.75
ATOM    929  CE1 PHE A 151      19.138  66.564   7.828  1.00  0.75
ATOM    930  CE2 PHE A 151      19.702  67.609   9.924  1.00  0.75
ATOM    931  CZ  PHE A 151      19.149  66.547   9.217  1.00  0.75
ATOM    932  N   TYR A 152      24.170  70.742   5.847  1.00  0.71
ATOM    933  CA  TYR A 152      24.863  71.866   5.211  1.00  0.71
ATOM    934  C   TYR A 152      25.872  71.350   4.186  1.00  0.71
ATOM    935  O   TYR A 152      25.914  71.828   3.058  1.00  0.71
ATOM    936  CB  TYR A 152      25.557  72.734   6.264  1.00  0.71
ATOM    937  CG  TYR A 152      26.614  71.962   7.056  1.00  0.71
ATOM    938  CD1 TYR A 152      27.923  71.903   6.608  1.00  0.71
ATOM    939  CD2 TYR A 152      26.298  71.369   8.257  1.00  0.71
ATOM    940  CE1 TYR A 152      28.888  71.232   7.348  1.00  0.71
ATOM    941  CE2 TYR A 152      27.245  70.676   8.995  1.00  0.71
ATOM    942  CZ  TYR A 152      28.544  70.608   8.537  1.00  0.71
ATOM    943  OH  TYR A 152      29.475  69.928   9.249  1.00  0.71
ATOM    944  N   SER A 153      26.655  70.355   4.591  1.00  0.76
ATOM    945  CA  SER A 153      27.664  69.754   3.710  1.00  0.76
ATOM    946  C   SER A 153      27.396  68.251   3.577  1.00  0.76
ATOM    947  O   SER A 153      26.293  67.778   3.844  1.00  0.76
ATOM    948  CB  SER A 153      29.059  70.011   4.289  1.00  0.76
ATOM    949  OG  SER A 153      30.059  69.505   3.414  1.00  0.76
ATOM    950  N   GLY A 154      28.433  67.514   3.177  1.00  0.80
ATOM    951  CA  GLY A 154      28.372  66.064   3.019  1.00  0.80
ATOM    952  C   GLY A 154      28.099  65.714   1.559  1.00  0.80
ATOM    953  O   GLY A 154      27.418  66.433   0.831  1.00  0.80
ATOM    954  N   THR A 155      28.651  64.579   1.166  1.00  0.83
ATOM    955  CA  THR A 155      28.460  64.023  -0.185  1.00  0.83
ATOM    956  C   THR A 155      28.469  62.497  -0.084  1.00  0.83
ATOM    957  O   THR A 155      29.029  61.950   0.856  1.00  0.83
ATOM    958  CB  THR A 155      29.536  64.520  -1.133  1.00  0.83
ATOM    959  OG1 THR A 155      29.372  64.015  -2.431  1.00  0.83
ATOM    960  CG2 THR A 155      30.778  63.982  -0.730  1.00  0.83
ATOM    961  N   SER A 156      27.803  61.855  -1.017  1.00  0.86
ATOM    962  CA  SER A 156      27.802  60.387  -1.101  1.00  0.86
ATOM    963  C   SER A 156      29.101  59.863  -1.722  1.00  0.86
ATOM    964  O   SER A 156      29.404  58.679  -1.635  1.00  0.86
ATOM    965  CB  SER A 156      26.603  59.913  -1.920  1.00  0.86
ATOM    966  OG  SER A 156      25.406  60.331  -1.270  1.00  0.86
ATOM    967  N   THR A 157      29.848  60.768  -2.347  1.00  0.82
ATOM    968  CA  THR A 157      31.055  60.412  -3.111  1.00  0.82
ATOM    969  C   THR A 157      32.291  60.178  -2.240  1.00  0.82
ATOM    970  O   THR A 157      33.170  59.409  -2.621  1.00  0.82
ATOM    971  CB  THR A 157      31.380  61.491  -4.147  1.00  0.82
ATOM    972  OG1 THR A 157      31.768  62.699  -3.478  1.00  0.82
ATOM    973  CG2 THR A 157      30.169  61.752  -5.053  1.00  0.82
ATOM    974  N   LEU A 158      32.361  60.848  -1.090  1.00  0.73
ATOM    975  CA  LEU A 158      33.564  60.790  -0.239  1.00  0.73
ATOM    976  C   LEU A 158      34.042  59.349  -0.143  1.00  0.73
ATOM    977  O   LEU A 158      33.256  58.458   0.162  1.00  0.73
ATOM    978  CB  LEU A 158      33.228  61.274   1.169  1.00  0.73
ATOM    979  CG  LEU A 158      32.536  62.614   1.181  1.00  0.73
ATOM    980  CD1 LEU A 158      32.255  63.127   2.587  1.00  0.73
ATOM    981  CD2 LEU A 158      33.435  63.619   0.421  1.00  0.73
ATOM    982  N   GLU A 159      35.329  59.140  -0.351  1.00  0.73
ATOM    983  CA  GLU A 159      35.905  57.782  -0.329  1.00  0.73
ATOM    984  C   GLU A 159      35.578  57.099   1.001  1.00  0.73
ATOM    985  O   GLU A 159      35.504  55.878   1.079  1.00  0.73
ATOM    986  CB  GLU A 159      37.425  57.770  -0.540  1.00  0.73
ATOM    987  CG  GLU A 159      38.214  58.451   0.589  1.00  0.73
ATOM    988  CD  GLU A 159      38.106  59.978   0.551  1.00  0.73
ATOM    989  OE1 GLU A 159      37.481  60.505  -0.396  1.00  0.73
ATOM    990  OE2 GLU A 159      38.675  60.609   1.459  1.00  0.73
ATOM    991  N   VAL A 160      35.394  57.920   2.034  1.00  0.75
ATOM    992  CA  VAL A 160      35.028  57.429   3.369  1.00  0.75
ATOM    993  C   VAL A 160      33.699  56.654   3.338  1.00  0.75
ATOM    994  O   VAL A 160      33.442  55.834   4.210  1.00  0.75
ATOM    995  CB  VAL A 160      34.948  58.596   4.358  1.00  0.75
ATOM    996  CG1 VAL A 160      33.848  59.585   3.965  1.00  0.75
ATOM    997  CG2 VAL A 160      34.718  58.080   5.781  1.00  0.75
ATOM    998  N   TYR A 161      32.862  56.971   2.360  1.00  0.80
ATOM    999  CA  TYR A 161      31.554  56.327   2.222  1.00  0.80
ATOM   1000  C   TYR A 161      31.578  55.193   1.226  1.00  0.80
ATOM   1001  O   TYR A 161      30.518  54.656   1.011  1.00  0.80
ATOM   1002  CB  TYR A 161      30.500  57.354   1.791  1.00  0.80
ATOM   1003  CG  TYR A 161      30.296  58.450   2.836  1.00  0.80
ATOM   1004  CD1 TYR A 161      30.473  58.179   4.187  1.00  0.80
ATOM   1005  CD2 TYR A 161      29.908  59.719   2.431  1.00  0.80
ATOM   1006  CE1 TYR A 161      30.268  59.176   5.127  1.00  0.80
ATOM   1007  CE2 TYR A 161      29.701  60.717   3.375  1.00  0.80
ATOM   1008  CZ  TYR A 161      29.886  60.446   4.723  1.00  0.80
ATOM   1009  OH  TYR A 161      29.714  61.431   5.645  1.00  0.80
ATOM   1010  N   ASP A 162      32.757  54.835   0.723  1.00  0.81
ATOM   1011  CA  ASP A 162      32.913  53.743  -0.233  1.00  0.81
ATOM   1012  C   ASP A 162      32.348  52.441   0.366  1.00  0.81
ATOM   1013  O   ASP A 162      32.853  51.946   1.367  1.00  0.81
ATOM   1014  CB  ASP A 162      34.364  53.557  -0.632  1.00  0.81
ATOM   1015  CG  ASP A 162      34.486  52.442  -1.648  1.00  0.81
ATOM   1016  OD1 ASP A 162      33.455  51.893  -2.089  1.00  0.81
ATOM   1017  OD2 ASP A 162      35.634  52.201  -1.935  1.00  0.81
ATOM   1018  N   PRO A 163      31.202  52.045  -0.142  1.00  0.83
ATOM   1019  CA  PRO A 163      30.531  50.815   0.286  1.00  0.83
ATOM   1020  C   PRO A 163      31.083  49.527  -0.295  1.00  0.83
ATOM   1021  O   PRO A 163      30.615  48.449   0.060  1.00  0.83
ATOM   1022  CB  PRO A 163      29.202  50.992  -0.202  1.00  0.83
ATOM   1023  CG  PRO A 163      29.122  52.509  -0.493  1.00  0.83
ATOM   1024  CD  PRO A 163      30.390  52.986  -0.879  1.00  0.83
ATOM   1025  N   ARG A 164      32.054  49.639  -1.195  1.00  0.71
ATOM   1026  CA  ARG A 164      32.652  48.464  -1.854  1.00  0.71
ATOM   1027  C   ARG A 164      32.768  47.267  -0.899  1.00  0.71
ATOM   1028  O   ARG A 164      32.163  46.230  -1.089  1.00  0.71
ATOM   1029  CB  ARG A 164      34.040  48.806  -2.389  1.00  0.71
ATOM   1030  CG  ARG A 164      34.695  47.598  -3.068  1.00  0.71
ATOM   1031  CD  ARG A 164      36.084  47.950  -3.592  1.00  0.71
ATOM   1032  NE  ARG A 164      36.009  48.986  -4.633  1.00  0.71
ATOM   1033  CZ  ARG A 164      36.335  50.257  -4.468  1.00  0.71
ATOM   1034  NH1 ARG A 164      36.849  50.624  -3.315  1.00  0.71
ATOM   1035  NH2 ARG A 164      36.241  51.128  -5.466  1.00  0.71
ATOM   1036  N   VAL A 165      33.562  47.429   0.146  1.00  0.69
ATOM   1037  CA  VAL A 165      33.825  46.347   1.111  1.00  0.69
ATOM   1038  C   VAL A 165      32.530  45.804   1.730  1.00  0.69
ATOM   1039  O   VAL A 165      32.386  44.605   1.912  1.00  0.69
ATOM   1040  CB  VAL A 165      34.743  46.863   2.219  1.00  0.69
ATOM   1041  CG1 VAL A 165      34.099  48.042   2.927  1.00  0.69
ATOM   1042  CG2 VAL A 165      35.082  45.748   3.212  1.00  0.69
ATOM   1043  N   LEU A 166      31.635  46.719   2.064  1.00  0.74
ATOM   1044  CA  LEU A 166      30.370  46.393   2.683  1.00  0.74
ATOM   1045  C   LEU A 166      29.533  45.449   1.867  1.00  0.74
ATOM   1046  O   LEU A 166      29.101  44.412   2.308  1.00  0.74
ATOM   1047  CB  LEU A 166      29.608  47.708   3.003  1.00  0.74
ATOM   1048  CG  LEU A 166      28.312  47.486   3.794  1.00  0.74
ATOM   1049  CD1 LEU A 166      27.972  48.610   4.765  1.00  0.74
ATOM   1050  CD2 LEU A 166      27.217  47.079   2.851  1.00  0.74
ATOM   1051  N   VAL A 167      29.370  45.828   0.624  1.00  0.75
ATOM   1052  CA  VAL A 167      28.573  45.033  -0.313  1.00  0.75
ATOM   1053  C   VAL A 167      29.217  43.656  -0.499  1.00  0.75
ATOM   1054  O   VAL A 167      28.533  42.655  -0.492  1.00  0.75
ATOM   1055  CB  VAL A 167      28.487  45.775  -1.636  1.00  0.75
ATOM   1056  CG1 VAL A 167      29.823  45.966  -2.283  1.00  0.75
ATOM   1057  CG2 VAL A 167      27.655  45.035  -2.604  1.00  0.75
ATOM   1058  N   SER A 168      30.531  43.652  -0.650  1.00  0.71
ATOM   1059  CA  SER A 168      31.280  42.421  -0.880  1.00  0.71
ATOM   1060  C   SER A 168      31.271  41.548   0.369  1.00  0.71
ATOM   1061  O   SER A 168      30.644  40.496   0.387  1.00  0.71
ATOM   1062  CB  SER A 168      32.691  42.792  -1.226  1.00  0.71
ATOM   1063  OG  SER A 168      33.426  41.610  -1.417  1.00  0.71
ATOM   1064  N   GLU A 169      31.960  42.017   1.406  1.00  0.69
ATOM   1065  CA  GLU A 169      32.078  41.292   2.675  1.00  0.69
ATOM   1066  C   GLU A 169      30.683  40.946   3.210  1.00  0.69
ATOM   1067  O   GLU A 169      30.396  39.787   3.485  1.00  0.69
ATOM   1068  CB  GLU A 169      32.873  42.154   3.662  1.00  0.69
ATOM   1069  CG  GLU A 169      33.073  41.480   5.026  1.00  0.69
ATOM   1070  CD  GLU A 169      31.787  41.444   5.859  1.00  0.69
ATOM   1071  OE1 GLU A 169      30.992  42.388   5.707  1.00  0.69
ATOM   1072  OE2 GLU A 169      31.653  40.504   6.662  1.00  0.69
ATOM   1073  N   GLU A 170      29.842  41.966   3.330  1.00  0.75
ATOM   1074  CA  GLU A 170      28.478  41.779   3.850  1.00  0.75
ATOM   1075  C   GLU A 170      27.590  41.047   2.851  1.00  0.75
ATOM   1076  O   GLU A 170      26.615  40.411   3.233  1.00  0.75
ATOM   1077  CB  GLU A 170      27.818  43.088   4.223  1.00  0.75
ATOM   1078  CG  GLU A 170      28.601  43.818   5.295  1.00  0.75
ATOM   1079  CD  GLU A 170      27.888  45.055   5.770  1.00  0.75
ATOM   1080  OE1 GLU A 170      27.149  45.498   4.979  1.00  0.75
ATOM   1081  OE2 GLU A 170      28.143  45.562   6.869  1.00  0.75
ATOM   1082  N   ASN A 171      27.924  41.173   1.574  1.00  0.74
ATOM   1083  CA  ASN A 171      27.126  40.575   0.492  1.00  0.74
ATOM   1084  C   ASN A 171      25.694  41.099   0.590  1.00  0.74
ATOM   1085  O   ASN A 171      24.759  40.357   0.882  1.00  0.74
ATOM   1086  CB  ASN A 171      27.145  39.054   0.605  1.00  0.74
ATOM   1087  CG  ASN A 171      26.469  38.397  -0.592  1.00  0.74
ATOM   1088  OD1 ASN A 171      25.853  37.351  -0.471  1.00  0.74
ATOM   1089  ND2 ASN A 171      26.630  39.019  -1.751  1.00  0.74
ATOM   1090  N   ILE A 172      25.568  42.400   0.373  1.00  0.77
ATOM   1091  CA  ILE A 172      24.277  43.106   0.465  1.00  0.77
ATOM   1092  C   ILE A 172      24.334  44.316  -0.468  1.00  0.77
ATOM   1093  O   ILE A 172      25.418  44.791  -0.799  1.00  0.77
ATOM   1094  CB  ILE A 172      24.034  43.571   1.897  1.00  0.77
ATOM   1095  CG1 ILE A 172      25.115  44.576   2.222  1.00  0.77
ATOM   1096  CG2 ILE A 172      23.998  42.367   2.873  1.00  0.77
ATOM   1097  CD1 ILE A 172      24.892  44.873   3.597  1.00  0.77
ATOM   1098  N   ILE A 173      23.174  44.785  -0.881  1.00  0.78
ATOM   1099  CA  ILE A 173      23.095  45.965  -1.750  1.00  0.78
ATOM   1100  C   ILE A 173      23.257  47.214  -0.889  1.00  0.78
ATOM   1101  O   ILE A 173      22.439  47.470  -0.013  1.00  0.78
ATOM   1102  CB  ILE A 173      21.749  46.021  -2.481  1.00  0.78
ATOM   1103  CG1 ILE A 173      21.503  44.748  -3.293  1.00  0.78
ATOM   1104  CG2 ILE A 173      21.689  47.267  -3.382  1.00  0.78
ATOM   1105  CD1 ILE A 173      22.534  44.564  -4.387  1.00  0.78
ATOM   1106  N   PHE A 174      24.326  47.949  -1.138  1.00  0.78
ATOM   1107  CA  PHE A 174      24.529  49.233  -0.460  1.00  0.78
ATOM   1108  C   PHE A 174      24.312  50.339  -1.491  1.00  0.78
ATOM   1109  O   PHE A 174      24.784  50.244  -2.622  1.00  0.78
ATOM   1110  CB  PHE A 174      25.944  49.289   0.105  1.00  0.78
ATOM   1111  CG  PHE A 174      26.118  50.552   0.922  1.00  0.78
ATOM   1112  CD1 PHE A 174      25.696  50.635   2.203  1.00  0.78
ATOM   1113  CD2 PHE A 174      26.643  51.684   0.380  1.00  0.78
ATOM   1114  CE1 PHE A 174      25.970  51.863   2.748  1.00  0.78
ATOM   1115  CE2 PHE A 174      26.968  52.830   1.108  1.00  0.78
ATOM   1116  CZ  PHE A 174      26.632  52.890   2.347  1.00  0.78
ATOM   1117  N   VAL A 175      23.560  51.349  -1.091  1.00  0.84
ATOM   1118  CA  VAL A 175      23.216  52.458  -1.991  1.00  0.84
ATOM   1119  C   VAL A 175      23.261  53.782  -1.229  1.00  0.84
ATOM   1120  O   VAL A 175      22.785  53.885  -0.101  1.00  0.84
ATOM   1121  CB  VAL A 175      21.820  52.227  -2.583  1.00  0.84
ATOM   1122  CG1 VAL A 175      20.742  52.215  -1.500  1.00  0.84
ATOM   1123  CG2 VAL A 175      21.455  53.298  -3.588  1.00  0.84
ATOM   1124  N   ALA A 176      23.835  54.765  -1.891  1.00  0.90
ATOM   1125  CA  ALA A 176      23.878  56.142  -1.383  1.00  0.90
ATOM   1126  C   ALA A 176      23.319  57.051  -2.460  1.00  0.90
ATOM   1127  O   ALA A 176      23.111  56.583  -3.580  1.00  0.90
ATOM   1128  CB  ALA A 176      25.327  56.526  -1.086  1.00  0.90
ATOM   1129  N   MET A 177      23.110  58.311  -2.103  1.00  0.81
ATOM   1130  CA  MET A 177      22.592  59.326  -3.033  1.00  0.81
ATOM   1131  C   MET A 177      22.745  60.707  -2.406  1.00  0.81
ATOM   1132  O   MET A 177      22.811  60.852  -1.184  1.00  0.81
ATOM   1133  CB  MET A 177      21.110  59.090  -3.307  1.00  0.81
ATOM   1134  CG  MET A 177      20.868  57.812  -4.029  1.00  0.81
ATOM   1135  SD  MET A 177      19.145  57.467  -4.317  1.00  0.81
ATOM   1136  CE  MET A 177      18.828  56.745  -2.719  1.00  0.81
ATOM   1137  N   GLN A 178      22.888  61.695  -3.276  1.00  0.84
ATOM   1138  CA  GLN A 178      22.985  63.094  -2.850  1.00  0.84
ATOM   1139  C   GLN A 178      21.579  63.640  -2.661  1.00  0.84
ATOM   1140  O   GLN A 178      20.698  63.376  -3.477  1.00  0.84
ATOM   1141  CB  GLN A 178      23.715  63.907  -3.924  1.00  0.84
ATOM   1142  CG  GLN A 178      25.024  63.233  -4.361  1.00  0.84
ATOM   1143  CD  GLN A 178      26.077  63.175  -3.254  1.00  0.84
ATOM   1144  OE1 GLN A 178      27.241  62.927  -3.520  1.00  0.84
ATOM   1145  NE2 GLN A 178      25.660  63.362  -2.009  1.00  0.84
ATOM   1146  N   TYR A 179      21.386  64.335  -1.555  1.00  0.84
ATOM   1147  CA  TYR A 179      20.129  65.053  -1.297  1.00  0.84
ATOM   1148  C   TYR A 179      20.498  66.519  -1.099  1.00  0.84
ATOM   1149  O   TYR A 179      21.533  66.826  -0.510  1.00  0.84
ATOM   1150  CB  TYR A 179      19.449  64.493  -0.047  1.00  0.84
ATOM   1151  CG  TYR A 179      20.295  64.642   1.222  1.00  0.84
ATOM   1152  CD1 TYR A 179      20.180  65.787   2.001  1.00  0.84
ATOM   1153  CD2 TYR A 179      21.117  63.603   1.635  1.00  0.84
ATOM   1154  CE1 TYR A 179      20.886  65.892   3.192  1.00  0.84
ATOM   1155  CE2 TYR A 179      21.822  63.708   2.828  1.00  0.84
ATOM   1156  CZ  TYR A 179      21.712  64.856   3.603  1.00  0.84
ATOM   1157  OH  TYR A 179      22.425  64.975   4.754  1.00  0.84
ATOM   1158  N   ARG A 180      19.667  67.418  -1.601  1.00  0.77
ATOM   1159  CA  ARG A 180      19.990  68.849  -1.520  1.00  0.77
ATOM   1160  C   ARG A 180      20.252  69.251  -0.067  1.00  0.77
ATOM   1161  O   ARG A 180      19.575  68.807   0.857  1.00  0.77
ATOM   1162  CB  ARG A 180      18.870  69.691  -2.122  1.00  0.77
ATOM   1163  CG  ARG A 180      18.999  69.743  -3.645  1.00  0.77
ATOM   1164  CD  ARG A 180      17.821  70.478  -4.273  1.00  0.77
ATOM   1165  NE  ARG A 180      16.632  69.620  -4.208  1.00  0.77
ATOM   1166  CZ  ARG A 180      15.391  70.019  -4.478  1.00  0.77
ATOM   1167  NH1 ARG A 180      15.147  71.292  -4.804  1.00  0.77
ATOM   1168  NH2 ARG A 180      14.408  69.122  -4.466  1.00  0.77
ATOM   1169  N   VAL A 181      21.316  70.018   0.083  1.00  0.79
ATOM   1170  CA  VAL A 181      21.775  70.507   1.393  1.00  0.79
ATOM   1171  C   VAL A 181      21.722  72.026   1.383  1.00  0.79
ATOM   1172  O   VAL A 181      21.579  72.651   0.327  1.00  0.79
ATOM   1173  CB  VAL A 181      23.210  70.038   1.660  1.00  0.79
ATOM   1174  CG1 VAL A 181      23.267  68.512   1.764  1.00  0.79
ATOM   1175  CG2 VAL A 181      24.160  70.538   0.562  1.00  0.79
ATOM   1176  N   ALA A 182      21.831  72.587   2.573  1.00  0.73
ATOM   1177  CA  ALA A 182      21.823  74.025   2.693  1.00  0.73
ATOM   1178  C   ALA A 182      20.471  74.559   2.180  1.00  0.73
ATOM   1179  O   ALA A 182      19.493  73.832   2.064  1.00  0.73
ATOM   1180  CB  ALA A 182      22.989  74.594   1.914  1.00  0.73
ATOM   1181  N   SER A 183      20.455  75.821   1.785  1.00  0.75
ATOM   1182  CA  SER A 183      19.217  76.539   1.402  1.00  0.75
ATOM   1183  C   SER A 183      18.602  75.827   0.253  1.00  0.75
ATOM   1184  O   SER A 183      17.390  75.837   0.102  1.00  0.75
ATOM   1185  CB  SER A 183      19.569  77.957   0.998  1.00  0.75
ATOM   1186  OG  SER A 183      18.368  78.545   0.571  1.00  0.75
ATOM   1187  N   LEU A 184      19.470  75.179  -0.508  1.00  0.73
ATOM   1188  CA  LEU A 184      19.040  74.438  -1.686  1.00  0.73
ATOM   1189  C   LEU A 184      18.025  73.343  -1.335  1.00  0.73
ATOM   1190  O   LEU A 184      17.180  72.992  -2.151  1.00  0.73
ATOM   1191  CB  LEU A 184      20.259  73.817  -2.366  1.00  0.73
ATOM   1192  CG  LEU A 184      19.880  73.100  -3.656  1.00  0.73
ATOM   1193  CD1 LEU A 184      19.203  74.082  -4.611  1.00  0.73
ATOM   1194  CD2 LEU A 184      21.094  72.357  -4.215  1.00  0.73
ATOM   1195  N   GLY A 185      18.120  72.843  -0.103  1.00  0.81
ATOM   1196  CA  GLY A 185      17.300  71.706   0.331  1.00  0.81
ATOM   1197  C   GLY A 185      16.215  72.035   1.356  1.00  0.81
ATOM   1198  O   GLY A 185      15.227  71.314   1.445  1.00  0.81
ATOM   1199  N   PHE A 186      16.398  73.078   2.158  1.00  0.73
ATOM   1200  CA  PHE A 186      15.466  73.320   3.275  1.00  0.73
ATOM   1201  C   PHE A 186      14.926  74.749   3.345  1.00  0.73
ATOM   1202  O   PHE A 186      14.346  75.138   4.356  1.00  0.73
ATOM   1203  CB  PHE A 186      16.155  72.977   4.598  1.00  0.73
ATOM   1204  CG  PHE A 186      16.698  71.551   4.582  1.00  0.73
ATOM   1205  CD1 PHE A 186      17.972  71.318   4.077  1.00  0.73
ATOM   1206  CD2 PHE A 186      15.932  70.499   5.064  1.00  0.73
ATOM   1207  CE1 PHE A 186      18.483  70.027   4.057  1.00  0.73
ATOM   1208  CE2 PHE A 186      16.446  69.210   5.048  1.00  0.73
ATOM   1209  CZ  PHE A 186      17.719  68.973   4.542  1.00  0.73
ATOM   1210  N   LEU A 187      15.110  75.512   2.272  1.00  0.70
ATOM   1211  CA  LEU A 187      14.586  76.883   2.233  1.00  0.70
ATOM   1212  C   LEU A 187      13.056  76.804   2.185  1.00  0.70
ATOM   1213  O   LEU A 187      12.506  75.925   1.518  1.00  0.70
ATOM   1214  CB  LEU A 187      15.178  77.612   1.027  1.00  0.70
ATOM   1215  CG  LEU A 187      14.829  79.093   1.010  1.00  0.70
ATOM   1216  CD1 LEU A 187      15.671  79.865   0.022  1.00  0.70
ATOM   1217  CD2 LEU A 187      13.487  79.377   0.513  1.00  0.70
ATOM   1218  N   PHE A 188      12.408  77.729   2.891  1.00  0.63
ATOM   1219  CA  PHE A 188      10.940  77.772   3.015  1.00  0.63
ATOM   1220  C   PHE A 188      10.459  79.169   3.319  1.00  0.63
ATOM   1221  O   PHE A 188      11.248  79.881   3.903  1.00  0.63
ATOM   1222  CB  PHE A 188      10.456  76.780   4.044  1.00  0.63
ATOM   1223  CG  PHE A 188       8.934  76.774   4.154  1.00  0.63
ATOM   1224  CD1 PHE A 188       8.178  76.004   3.349  1.00  0.63
ATOM   1225  CD2 PHE A 188       8.273  77.515   5.099  1.00  0.63
ATOM   1226  CE1 PHE A 188       6.805  75.899   3.377  1.00  0.63
ATOM   1227  CE2 PHE A 188       6.889  77.451   5.194  1.00  0.63
ATOM   1228  CZ  PHE A 188       6.155  76.642   4.334  1.00  0.63
ATOM   1229  N   PHE A 189       9.203  79.457   3.005  1.00  0.57
ATOM   1230  CA  PHE A 189       8.585  80.763   3.250  1.00  0.57
ATOM   1231  C   PHE A 189       7.097  80.599   3.514  1.00  0.57
ATOM   1232  O   PHE A 189       6.419  79.799   2.872  1.00  0.57
ATOM   1233  CB  PHE A 189       8.802  81.677   2.052  1.00  0.57
ATOM   1234  CG  PHE A 189      10.276  81.936   1.752  1.00  0.57
ATOM   1235  CD1 PHE A 189      11.156  82.054   2.803  1.00  0.57
ATOM   1236  CD2 PHE A 189      10.742  82.117   0.462  1.00  0.57
ATOM   1237  CE1 PHE A 189      12.487  82.276   2.569  1.00  0.57
ATOM   1238  CE2 PHE A 189      12.075  82.406   0.232  1.00  0.57
ATOM   1239  CZ  PHE A 189      12.961  82.478   1.294  1.00  0.57
ATOM   1240  N   ASP A 190       6.612  81.368   4.481  1.00  0.53
ATOM   1241  CA  ASP A 190       5.185  81.352   4.840  1.00  0.53
ATOM   1242  C   ASP A 190       4.349  81.923   3.688  1.00  0.53
ATOM   1243  O   ASP A 190       4.634  82.957   3.091  1.00  0.53
ATOM   1244  CB  ASP A 190       4.958  82.173   6.109  1.00  0.53
ATOM   1245  CG  ASP A 190       5.383  83.638   5.945  1.00  0.53
ATOM   1246  OD1 ASP A 190       5.316  84.192   4.850  1.00  0.53
ATOM   1247  OD2 ASP A 190       5.811  84.227   6.941  1.00  0.53
ATOM   1248  N   THR A 191       3.313  81.194   3.326  1.00  0.42
ATOM   1249  CA  THR A 191       2.412  81.600   2.223  1.00  0.42
ATOM   1250  C   THR A 191       3.204  81.803   0.916  1.00  0.42
ATOM   1251  O   THR A 191       2.730  82.385  -0.057  1.00  0.42
ATOM   1252  CB  THR A 191       1.696  82.912   2.592  1.00  0.42
ATOM   1253  OG1 THR A 191       0.909  82.703   3.766  1.00  0.42
ATOM   1254  CG2 THR A 191       0.798  83.442   1.468  1.00  0.42
ATOM   1255  N   GLU A 192       4.423  81.290   0.881  1.00  0.56
ATOM   1256  CA  GLU A 192       5.266  81.410  -0.308  1.00  0.56
ATOM   1257  C   GLU A 192       5.749  80.025  -0.718  1.00  0.56
ATOM   1258  O   GLU A 192       6.088  79.203   0.130  1.00  0.56
ATOM   1259  CB  GLU A 192       6.442  82.313   0.003  1.00  0.56
ATOM   1260  CG  GLU A 192       7.333  82.536  -1.215  1.00  0.56
ATOM   1261  CD  GLU A 192       8.483  83.482  -0.912  1.00  0.56
ATOM   1262  OE1 GLU A 192       8.534  84.007   0.223  1.00  0.56
ATOM   1263  OE2 GLU A 192       9.357  83.588  -1.805  1.00  0.56
ATOM   1264  N   ASP A 193       5.784  79.794  -2.031  1.00  0.55
ATOM   1265  CA  ASP A 193       6.296  78.513  -2.551  1.00  0.55
ATOM   1266  C   ASP A 193       7.717  78.406  -2.099  1.00  0.55
ATOM   1267  O   ASP A 193       8.307  79.485  -2.147  1.00  0.55
ATOM   1268  CB  ASP A 193       6.291  78.464  -4.075  1.00  0.55
ATOM   1269  CG  ASP A 193       6.653  77.053  -4.546  1.00  0.55
ATOM   1270  OD1 ASP A 193       5.957  76.111  -4.107  1.00  0.55
ATOM   1271  OD2 ASP A 193       7.655  76.942  -5.275  1.00  0.55
ATOM   1272  N   VAL A 194       8.202  77.179  -1.908  1.00  0.71
ATOM   1273  CA  VAL A 194       9.384  76.897  -1.087  1.00  0.71
ATOM   1274  C   VAL A 194       8.811  76.213   0.163  1.00  0.71
ATOM   1275  O   VAL A 194       8.516  76.896   1.124  1.00  0.71
ATOM   1276  CB  VAL A 194      10.069  78.208  -0.725  1.00  0.71
ATOM   1277  CG1 VAL A 194       9.302  79.170   0.192  1.00  0.71
ATOM   1278  CG2 VAL A 194      11.112  77.794   0.093  1.00  0.71
ATOM   1279  N   PRO A 195       8.493  74.938   0.024  1.00  0.70
ATOM   1280  CA  PRO A 195       7.830  74.088   1.034  1.00  0.70
ATOM   1281  C   PRO A 195       8.773  73.577   2.153  1.00  0.70
ATOM   1282  O   PRO A 195       8.346  73.475   3.312  1.00  0.70
ATOM   1283  CB  PRO A 195       7.397  72.866   0.280  1.00  0.70
ATOM   1284  CG  PRO A 195       8.534  72.705  -0.729  1.00  0.70
ATOM   1285  CD  PRO A 195       8.842  74.133  -1.157  1.00  0.70
ATOM   1286  N   GLY A 196      10.067  73.837   1.894  1.00  0.73
ATOM   1287  CA  GLY A 196      11.122  73.462   2.839  1.00  0.73
ATOM   1288  C   GLY A 196      11.233  71.945   2.886  1.00  0.73
ATOM   1289  O   GLY A 196      10.452  71.230   2.254  1.00  0.73
ATOM   1290  N   ASN A 197      12.277  71.485   3.570  1.00  0.77
ATOM   1291  CA  ASN A 197      12.562  70.045   3.728  1.00  0.77
ATOM   1292  C   ASN A 197      12.735  69.308   2.400  1.00  0.77
ATOM   1293  O   ASN A 197      12.906  68.094   2.398  1.00  0.77
ATOM   1294  CB  ASN A 197      11.424  69.366   4.498  1.00  0.77
ATOM   1295  CG  ASN A 197      11.435  69.746   5.966  1.00  0.77
ATOM   1296  OD1 ASN A 197      12.475  69.842   6.601  1.00  0.77
ATOM   1297  ND2 ASN A 197      10.256  69.921   6.499  1.00  0.77
ATOM   1298  N   ALA A 198      12.774  70.037   1.287  1.00  0.81
ATOM   1299  CA  ALA A 198      12.862  69.420  -0.044  1.00  0.81
ATOM   1300  C   ALA A 198      14.058  68.465  -0.134  1.00  0.81
ATOM   1301  O   ALA A 198      14.047  67.503  -0.898  1.00  0.81
ATOM   1302  CB  ALA A 198      12.995  70.498  -1.119  1.00  0.81
ATOM   1303  N   GLY A 199      15.075  68.733   0.694  1.00  0.86
ATOM   1304  CA  GLY A 199      16.290  67.910   0.751  1.00  0.86
ATOM   1305  C   GLY A 199      15.938  66.504   1.241  1.00  0.86
ATOM   1306  O   GLY A 199      16.579  65.523   0.881  1.00  0.86
ATOM   1307  N   LEU A 200      14.924  66.446   2.093  1.00  0.79
ATOM   1308  CA  LEU A 200      14.413  65.187   2.647  1.00  0.79
ATOM   1309  C   LEU A 200      13.603  64.439   1.600  1.00  0.79
ATOM   1310  O   LEU A 200      13.742  63.232   1.435  1.00  0.79
ATOM   1311  CB  LEU A 200      13.528  65.476   3.862  1.00  0.79
ATOM   1312  CG  LEU A 200      14.297  66.261   4.919  1.00  0.79
ATOM   1313  CD1 LEU A 200      13.367  66.580   6.065  1.00  0.79
ATOM   1314  CD2 LEU A 200      15.560  65.511   5.356  1.00  0.79
ATOM   1315  N   TYR A 201      12.790  65.197   0.869  1.00  0.79
ATOM   1316  CA  TYR A 201      11.983  64.638  -0.224  1.00  0.79
ATOM   1317  C   TYR A 201      12.901  63.992  -1.266  1.00  0.79
ATOM   1318  O   TYR A 201      12.519  63.024  -1.913  1.00  0.79
ATOM   1319  CB  TYR A 201      11.131  65.733  -0.867  1.00  0.79
ATOM   1320  CG  TYR A 201      10.160  65.139  -1.890  1.00  0.79
ATOM   1321  CD1 TYR A 201       9.003  64.533  -1.584  1.00  0.79
ATOM   1322  CD2 TYR A 201      10.375  65.190  -3.175  1.00  0.79
ATOM   1323  CE1 TYR A 201       8.178  64.043  -2.588  1.00  0.79
ATOM   1324  CE2 TYR A 201       9.683  64.769  -4.275  1.00  0.79
ATOM   1325  CZ  TYR A 201       8.512  64.162  -3.930  1.00  0.79
ATOM   1326  OH  TYR A 201       7.687  63.705  -4.894  1.00  0.79
ATOM   1327  N   ASP A 202      14.122  64.515  -1.376  1.00  0.82
ATOM   1328  CA  ASP A 202      15.131  63.923  -2.262  1.00  0.82
ATOM   1329  C   ASP A 202      15.445  62.512  -1.785  1.00  0.82
ATOM   1330  O   ASP A 202      15.423  61.524  -2.488  1.00  0.82
ATOM   1331  CB  ASP A 202      16.429  64.725  -2.261  1.00  0.82
ATOM   1332  CG  ASP A 202      16.272  66.115  -2.863  1.00  0.82
ATOM   1333  OD1 ASP A 202      15.253  66.344  -3.542  1.00  0.82
ATOM   1334  OD2 ASP A 202      17.218  66.911  -2.690  1.00  0.82
ATOM   1335  N   GLN A 203      15.736  62.404  -0.515  1.00  0.81
ATOM   1336  CA  GLN A 203      16.053  61.111   0.081  1.00  0.81
ATOM   1337  C   GLN A 203      14.854  60.171  -0.026  1.00  0.81
ATOM   1338  O   GLN A 203      15.008  59.018  -0.413  1.00  0.81
ATOM   1339  CB  GLN A 203      16.338  61.439   1.478  1.00  0.81
ATOM   1340  CG  GLN A 203      17.449  62.399   1.797  1.00  0.81
ATOM   1341  CD  GLN A 203      17.523  62.838   3.257  1.00  0.81
ATOM   1342  OE1 GLN A 203      16.589  62.792   4.032  1.00  0.81
ATOM   1343  NE2 GLN A 203      18.687  63.332   3.634  1.00  0.81
ATOM   1344  N   MET A 204      13.665  60.732   0.177  1.00  0.78
ATOM   1345  CA  MET A 204      12.412  59.981   0.030  1.00  0.78
ATOM   1346  C   MET A 204      12.325  59.418  -1.391  1.00  0.78
ATOM   1347  O   MET A 204      12.130  58.220  -1.579  1.00  0.78
ATOM   1348  CB  MET A 204      11.231  60.919   0.284  1.00  0.78
ATOM   1349  CG  MET A 204       9.895  60.199   0.184  1.00  0.78
ATOM   1350  SD  MET A 204       9.767  58.881   1.385  1.00  0.78
ATOM   1351  CE  MET A 204       8.123  58.311   0.951  1.00  0.78
ATOM   1352  N   MET A 205      12.576  60.290  -2.359  1.00  0.77
ATOM   1353  CA  MET A 205      12.541  59.915  -3.775  1.00  0.77
ATOM   1354  C   MET A 205      13.635  58.904  -4.119  1.00  0.77
ATOM   1355  O   MET A 205      13.457  57.984  -4.902  1.00  0.77
ATOM   1356  CB  MET A 205      12.603  61.115  -4.692  1.00  0.77
ATOM   1357  CG  MET A 205      13.797  61.893  -4.439  1.00  0.77
ATOM   1358  SD  MET A 205      14.244  63.299  -5.439  1.00  0.77
ATOM   1359  CE  MET A 205      14.191  62.459  -6.900  1.00  0.77
ATOM   1360  N   ALA A 206      14.788  59.080  -3.520  1.00  0.85
ATOM   1361  CA  ALA A 206      15.916  58.205  -3.768  1.00  0.85
ATOM   1362  C   ALA A 206      15.621  56.811  -3.200  1.00  0.85
ATOM   1363  O   ALA A 206      15.687  55.810  -3.910  1.00  0.85
ATOM   1364  CB  ALA A 206      16.960  59.039  -3.063  1.00  0.85
ATOM   1365  N   LEU A 207      15.212  56.793  -1.937  1.00  0.81
ATOM   1366  CA  LEU A 207      14.853  55.553  -1.242  1.00  0.81
ATOM   1367  C   LEU A 207      13.729  54.841  -2.003  1.00  0.81
ATOM   1368  O   LEU A 207      13.790  53.627  -2.204  1.00  0.81
ATOM   1369  CB  LEU A 207      14.448  55.894   0.193  1.00  0.81
ATOM   1370  CG  LEU A 207      14.136  54.643   1.005  1.00  0.81
ATOM   1371  CD1 LEU A 207      14.360  54.982   2.445  1.00  0.81
ATOM   1372  CD2 LEU A 207      12.712  54.160   0.763  1.00  0.81
ATOM   1373  N   GLN A 208      12.772  55.618  -2.501  1.00  0.77
ATOM   1374  CA  GLN A 208      11.660  55.046  -3.271  1.00  0.77
ATOM   1375  C   GLN A 208      12.173  54.502  -4.603  1.00  0.77
ATOM   1376  O   GLN A 208      11.824  53.396  -4.988  1.00  0.77
ATOM   1377  CB  GLN A 208      10.554  56.075  -3.504  1.00  0.77
ATOM   1378  CG  GLN A 208      10.977  57.221  -4.392  1.00  0.77
ATOM   1379  CD  GLN A 208       9.900  58.247  -4.629  1.00  0.77
ATOM   1380  OE1 GLN A 208       9.328  58.782  -3.692  1.00  0.77
ATOM   1381  NE2 GLN A 208       9.624  58.485  -5.900  1.00  0.77
ATOM   1382  N   TRP A 209      13.111  55.231  -5.207  1.00  0.79
ATOM   1383  CA  TRP A 209      13.719  54.825  -6.481  1.00  0.79
ATOM   1384  C   TRP A 209      14.411  53.475  -6.286  1.00  0.79
ATOM   1385  O   TRP A 209      14.394  52.621  -7.168  1.00  0.79
ATOM   1386  CB  TRP A 209      14.756  55.854  -6.933  1.00  0.79
ATOM   1387  CG  TRP A 209      15.315  55.498  -8.313  1.00  0.79
ATOM   1388  CD1 TRP A 209      14.862  55.957  -9.476  1.00  0.79
ATOM   1389  CD2 TRP A 209      16.376  54.647  -8.588  1.00  0.79
ATOM   1390  NE1 TRP A 209      15.583  55.439 -10.470  1.00  0.79
ATOM   1391  CE2 TRP A 209      16.517  54.638  -9.966  1.00  0.79
ATOM   1392  CE3 TRP A 209      17.200  53.858  -7.799  1.00  0.79
ATOM   1393  CZ2 TRP A 209      17.488  53.840 -10.559  1.00  0.79
ATOM   1394  CZ3 TRP A 209      18.169  53.056  -8.389  1.00  0.79
ATOM   1395  CH2 TRP A 209      18.311  53.045  -9.771  1.00  0.79
ATOM   1396  N   VAL A 210      15.005  53.305  -5.109  1.00  0.84
ATOM   1397  CA  VAL A 210      15.721  52.072  -4.766  1.00  0.84
ATOM   1398  C   VAL A 210      14.716  50.939  -4.645  1.00  0.84
ATOM   1399  O   VAL A 210      14.829  49.962  -5.359  1.00  0.84
ATOM   1400  CB  VAL A 210      16.474  52.254  -3.451  1.00  0.84
ATOM   1401  CG1 VAL A 210      17.185  50.999  -3.022  1.00  0.84
ATOM   1402  CG2 VAL A 210      17.551  53.308  -3.583  1.00  0.84
ATOM   1403  N   LYS A 211      13.743  51.105  -3.759  1.00  0.76
ATOM   1404  CA  LYS A 211      12.706  50.087  -3.552  1.00  0.76
ATOM   1405  C   LYS A 211      12.139  49.669  -4.914  1.00  0.76
ATOM   1406  O   LYS A 211      12.028  48.482  -5.220  1.00  0.76
ATOM   1407  CB  LYS A 211      11.587  50.644  -2.685  1.00  0.76
ATOM   1408  CG  LYS A 211      11.156  49.604  -1.653  1.00  0.76
ATOM   1409  CD  LYS A 211       9.838  49.986  -0.981  1.00  0.76
ATOM   1410  CE  LYS A 211       9.461  48.939   0.070  1.00  0.76
ATOM   1411  NZ  LYS A 211       8.055  49.072   0.471  1.00  0.76
ATOM   1412  N   ASN A 212      11.930  50.672  -5.760  1.00  0.79
ATOM   1413  CA  ASN A 212      11.434  50.442  -7.116  1.00  0.79
ATOM   1414  C   ASN A 212      12.393  49.613  -7.972  1.00  0.79
ATOM   1415  O   ASN A 212      11.946  48.849  -8.818  1.00  0.79
ATOM   1416  CB  ASN A 212      11.189  51.764  -7.774  1.00  0.79
ATOM   1417  CG  ASN A 212      10.074  52.601  -7.161  1.00  0.79
ATOM   1418  OD1 ASN A 212      10.267  53.722  -6.715  1.00  0.79
ATOM   1419  ND2 ASN A 212       8.879  52.044  -7.194  1.00  0.79
ATOM   1420  N   ASN A 213      13.689  49.745  -7.727  1.00  0.80
ATOM   1421  CA  ASN A 213      14.706  49.040  -8.523  1.00  0.80
ATOM   1422  C   ASN A 213      15.537  48.050  -7.712  1.00  0.80
ATOM   1423  O   ASN A 213      16.567  47.574  -8.186  1.00  0.80
ATOM   1424  CB  ASN A 213      15.662  50.045  -9.166  1.00  0.80
ATOM   1425  CG  ASN A 213      14.969  50.914 -10.206  1.00  0.80
ATOM   1426  OD1 ASN A 213      14.464  50.429 -11.209  1.00  0.80
ATOM   1427  ND2 ASN A 213      15.006  52.209  -9.971  1.00  0.80
ATOM   1428  N   ILE A 214      15.044  47.657  -6.545  1.00  0.74
ATOM   1429  CA  ILE A 214      15.770  46.699  -5.705  1.00  0.74
ATOM   1430  C   ILE A 214      16.005  45.420  -6.502  1.00  0.74
ATOM   1431  O   ILE A 214      17.136  45.079  -6.831  1.00  0.74
ATOM   1432  CB  ILE A 214      14.963  46.397  -4.450  1.00  0.74
ATOM   1433  CG1 ILE A 214      14.665  47.637  -3.642  1.00  0.74
ATOM   1434  CG2 ILE A 214      15.731  45.459  -3.565  1.00  0.74
ATOM   1435  CD1 ILE A 214      15.947  48.291  -3.209  1.00  0.74
ATOM   1436  N   GLU A 215      14.914  44.775  -6.869  1.00  0.73
ATOM   1437  CA  GLU A 215      14.929  43.500  -7.601  1.00  0.73
ATOM   1438  C   GLU A 215      15.906  43.507  -8.783  1.00  0.73
ATOM   1439  O   GLU A 215      16.581  42.514  -9.026  1.00  0.73
ATOM   1440  CB  GLU A 215      13.531  43.139  -8.122  1.00  0.73
ATOM   1441  CG  GLU A 215      12.990  44.115  -9.182  1.00  0.73
ATOM   1442  CD  GLU A 215      12.612  45.488  -8.611  1.00  0.73
ATOM   1443  OE1 GLU A 215      12.611  45.637  -7.369  1.00  0.73
ATOM   1444  OE2 GLU A 215      12.295  46.361  -9.432  1.00  0.73
ATOM   1445  N   GLU A 216      15.975  44.640  -9.482  1.00  0.76
ATOM   1446  CA  GLU A 216      16.789  44.768 -10.697  1.00  0.76
ATOM   1447  C   GLU A 216      18.300  44.809 -10.433  1.00  0.76
ATOM   1448  O   GLU A 216      19.095  44.778 -11.364  1.00  0.76
ATOM   1449  CB  GLU A 216      16.342  46.005 -11.475  1.00  0.76
ATOM   1450  CG  GLU A 216      17.063  46.138 -12.805  1.00  0.76
ATOM   1451  CD  GLU A 216      16.940  44.911 -13.699  1.00  0.76
ATOM   1452  OE1 GLU A 216      15.983  44.143 -13.469  1.00  0.76
ATOM   1453  OE2 GLU A 216      17.799  44.761 -14.601  1.00  0.76
ATOM   1454  N   PHE A 217      18.677  44.930  -9.174  1.00  0.78
ATOM   1455  CA  PHE A 217      20.092  44.930  -8.794  1.00  0.78
ATOM   1456  C   PHE A 217      20.384  43.692  -7.974  1.00  0.78
ATOM   1457  O   PHE A 217      21.464  43.424  -7.590  1.00  0.78
ATOM   1458  CB  PHE A 217      20.422  46.203  -8.027  1.00  0.78
ATOM   1459  CG  PHE A 217      20.657  47.398  -8.953  1.00  0.78
ATOM   1460  CD1 PHE A 217      21.878  47.576  -9.600  1.00  0.78
ATOM   1461  CD2 PHE A 217      19.661  48.354  -9.089  1.00  0.78
ATOM   1462  CE1 PHE A 217      22.103  48.699 -10.376  1.00  0.78
ATOM   1463  CE2 PHE A 217      19.878  49.480  -9.863  1.00  0.78
ATOM   1464  CZ  PHE A 217      21.094  49.635 -10.488  1.00  0.78
ATOM   1465  N   GLY A 218      19.368  42.938  -7.633  1.00  0.74
ATOM   1466  CA  GLY A 218      19.524  41.679  -6.914  1.00  0.74
ATOM   1467  C   GLY A 218      19.027  41.753  -5.480  1.00  0.74
ATOM   1468  O   GLY A 218      19.015  40.768  -4.757  1.00  0.74
ATOM   1469  N   GLY A 219      18.634  42.965  -5.092  1.00  0.79
ATOM   1470  CA  GLY A 219      18.191  43.246  -3.724  1.00  0.79
ATOM   1471  C   GLY A 219      16.732  42.808  -3.542  1.00  0.79
ATOM   1472  O   GLY A 219      15.963  42.745  -4.505  1.00  0.79
ATOM   1473  N   ASP A 220      16.332  42.683  -2.284  1.00  0.70
ATOM   1474  CA  ASP A 220      14.959  42.373  -1.899  1.00  0.70
ATOM   1475  C   ASP A 220      14.323  43.662  -1.370  1.00  0.70
ATOM   1476  O   ASP A 220      14.694  44.150  -0.304  1.00  0.70
ATOM   1477  CB  ASP A 220      14.921  41.277  -0.839  1.00  0.70
ATOM   1478  CG  ASP A 220      13.487  40.808  -0.577  1.00  0.70
ATOM   1479  OD1 ASP A 220      12.563  41.637  -0.770  1.00  0.70
ATOM   1480  OD2 ASP A 220      13.339  39.628  -0.207  1.00  0.70
ATOM   1481  N   PRO A 221      13.401  44.206  -2.170  1.00  0.74
ATOM   1482  CA  PRO A 221      12.746  45.505  -1.934  1.00  0.74
ATOM   1483  C   PRO A 221      12.226  45.687  -0.510  1.00  0.74
ATOM   1484  O   PRO A 221      12.097  46.813  -0.042  1.00  0.74
ATOM   1485  CB  PRO A 221      11.605  45.524  -2.948  1.00  0.74
ATOM   1486  CG  PRO A 221      12.164  44.722  -4.121  1.00  0.74
ATOM   1487  CD  PRO A 221      12.946  43.606  -3.443  1.00  0.74
ATOM   1488  N   ASP A 222      11.958  44.581   0.177  1.00  0.64
ATOM   1489  CA  ASP A 222      11.388  44.657   1.531  1.00  0.64
ATOM   1490  C   ASP A 222      12.440  44.397   2.617  1.00  0.64
ATOM   1491  O   ASP A 222      12.141  44.465   3.804  1.00  0.64
ATOM   1492  CB  ASP A 222      10.228  43.666   1.666  1.00  0.64
ATOM   1493  CG  ASP A 222      10.683  42.210   1.515  1.00  0.64
ATOM   1494  OD1 ASP A 222      11.862  41.932   1.825  1.00  0.64
ATOM   1495  OD2 ASP A 222       9.844  41.398   1.083  1.00  0.64
ATOM   1496  N   LYS A 223      13.660  44.102   2.182  1.00  0.70
ATOM   1497  CA  LYS A 223      14.778  43.849   3.099  1.00  0.70
ATOM   1498  C   LYS A 223      15.698  45.077   3.161  1.00  0.70
ATOM   1499  O   LYS A 223      16.913  44.975   3.327  1.00  0.70
ATOM   1500  CB  LYS A 223      15.548  42.623   2.617  1.00  0.70
ATOM   1501  CG  LYS A 223      16.676  42.248   3.583  1.00  0.70
ATOM   1502  CD  LYS A 223      17.419  41.006   3.120  1.00  0.70
ATOM   1503  CE  LYS A 223      16.553  39.784   3.098  1.00  0.70
ATOM   1504  NZ  LYS A 223      17.307  38.617   2.641  1.00  0.70
ATOM   1505  N   ILE A 224      15.092  46.248   3.034  1.00  0.72
ATOM   1506  CA  ILE A 224      15.812  47.522   3.102  1.00  0.72
ATOM   1507  C   ILE A 224      15.950  48.055   4.501  1.00  0.72
ATOM   1508  O   ILE A 224      14.977  48.059   5.241  1.00  0.72
ATOM   1509  CB  ILE A 224      15.139  48.579   2.209  1.00  0.72
ATOM   1510  CG1 ILE A 224      15.922  49.898   2.192  1.00  0.72
ATOM   1511  CG2 ILE A 224      13.707  48.825   2.661  1.00  0.72
ATOM   1512  CD1 ILE A 224      17.352  49.916   1.698  1.00  0.72
ATOM   1513  N   THR A 225      17.125  48.582   4.779  1.00  0.76
ATOM   1514  CA  THR A 225      17.384  49.250   6.064  1.00  0.76
ATOM   1515  C   THR A 225      18.168  50.516   5.730  1.00  0.76
ATOM   1516  O   THR A 225      19.062  50.495   4.881  1.00  0.76
ATOM   1517  CB  THR A 225      18.217  48.382   7.009  1.00  0.76
ATOM   1518  OG1 THR A 225      19.611  48.635   6.848  1.00  0.76
ATOM   1519  CG2 THR A 225      18.104  46.948   6.563  1.00  0.76
ATOM   1520  N   ILE A 226      17.866  51.591   6.431  1.00  0.70
ATOM   1521  CA  ILE A 226      18.559  52.868   6.217  1.00  0.70
ATOM   1522  C   ILE A 226      19.595  53.058   7.315  1.00  0.70
ATOM   1523  O   ILE A 226      19.519  52.420   8.357  1.00  0.70
ATOM   1524  CB  ILE A 226      17.578  54.037   6.184  1.00  0.70
ATOM   1525  CG1 ILE A 226      16.798  54.053   7.415  1.00  0.70
ATOM   1526  CG2 ILE A 226      16.460  53.847   5.163  1.00  0.70
ATOM   1527  CD1 ILE A 226      16.026  55.309   7.529  1.00  0.70
ATOM   1528  N   PHE A 227      20.554  53.933   7.067  1.00  0.66
ATOM   1529  CA  PHE A 227      21.606  54.222   8.052  1.00  0.66
ATOM   1530  C   PHE A 227      22.453  55.414   7.607  1.00  0.66
ATOM   1531  O   PHE A 227      22.936  55.476   6.480  1.00  0.66
ATOM   1532  CB  PHE A 227      22.506  53.003   8.285  1.00  0.66
ATOM   1533  CG  PHE A 227      23.377  52.638   7.087  1.00  0.66
ATOM   1534  CD1 PHE A 227      22.867  52.597   5.798  1.00  0.66
ATOM   1535  CD2 PHE A 227      24.715  52.382   7.336  1.00  0.66
ATOM   1536  CE1 PHE A 227      23.686  52.172   4.783  1.00  0.66
ATOM   1537  CE2 PHE A 227      25.542  51.947   6.365  1.00  0.66
ATOM   1538  CZ  PHE A 227      24.972  51.752   5.205  1.00  0.66
ATOM   1539  N   GLY A 228      22.580  56.362   8.530  1.00  0.79
ATOM   1540  CA  GLY A 228      23.331  57.603   8.290  1.00  0.79
ATOM   1541  C   GLY A 228      24.125  57.993   9.531  1.00  0.79
ATOM   1542  O   GLY A 228      24.068  57.325  10.561  1.00  0.79
ATOM   1543  N   GLU A 229      24.849  59.097   9.407  1.00  0.75
ATOM   1544  CA  GLU A 229      25.679  59.627  10.497  1.00  0.75
ATOM   1545  C   GLU A 229      25.407  61.125  10.605  1.00  0.75
ATOM   1546  O   GLU A 229      25.297  61.808   9.590  1.00  0.75
ATOM   1547  CB  GLU A 229      27.143  59.361  10.143  1.00  0.75
ATOM   1548  CG  GLU A 229      28.098  59.584  11.323  1.00  0.75
ATOM   1549  CD  GLU A 229      28.246  61.057  11.695  1.00  0.75
ATOM   1550  OE1 GLU A 229      28.226  61.882  10.757  1.00  0.75
ATOM   1551  OE2 GLU A 229      28.406  61.308  12.907  1.00  0.75
ATOM   1552  N   SER A 230      25.293  61.623  11.829  1.00  0.75
ATOM   1553  CA  SER A 230      25.004  63.048  12.065  1.00  0.75
ATOM   1554  C   SER A 230      23.707  63.431  11.342  1.00  0.75
ATOM   1555  O   SER A 230      22.698  62.779  11.353  1.00  0.75
ATOM   1556  CB  SER A 230      26.146  63.911  11.521  1.00  0.75
ATOM   1557  OG  SER A 230      25.860  65.294  11.742  1.00  0.75
ATOM   1558  N   ALA A 231      23.722  64.436  10.505  1.00  0.77
ATOM   1559  CA  ALA A 231      22.548  64.857   9.745  1.00  0.77
ATOM   1560  C   ALA A 231      21.937  63.656   9.021  1.00  0.77
ATOM   1561  O   ALA A 231      20.743  63.422   9.111  1.00  0.77
ATOM   1562  CB  ALA A 231      22.973  65.888   8.713  1.00  0.77
ATOM   1563  N   GLY A 232      22.818  62.838   8.439  1.00  0.82
ATOM   1564  CA  GLY A 232      22.410  61.624   7.717  1.00  0.82
ATOM   1565  C   GLY A 232      21.681  60.659   8.650  1.00  0.82
ATOM   1566  O   GLY A 232      20.801  59.917   8.236  1.00  0.82
ATOM   1567  N   GLY A 233      22.088  60.681   9.918  1.00  0.78
ATOM   1568  CA  GLY A 233      21.456  59.847  10.950  1.00  0.78
ATOM   1569  C   GLY A 233      20.022  60.331  11.173  1.00  0.78
ATOM   1570  O   GLY A 233      19.071  59.565  11.040  1.00  0.78
ATOM   1571  N   CYS A 234      19.904  61.637  11.400  1.00  0.77
ATOM   1572  CA  CYS A 234      18.603  62.295  11.585  1.00  0.77
ATOM   1573  C   CYS A 234      17.746  62.096  10.341  1.00  0.77
ATOM   1574  O   CYS A 234      16.551  62.006  10.434  1.00  0.77
ATOM   1575  CB  CYS A 234      18.797  63.790  11.823  1.00  0.77
ATOM   1576  SG  CYS A 234      19.743  64.166  13.335  1.00  0.77
ATOM   1577  N   SER A 235      18.375  61.954   9.190  1.00  0.79
ATOM   1578  CA  SER A 235      17.673  61.770   7.912  1.00  0.79
ATOM   1579  C   SER A 235      17.057  60.379   7.848  1.00  0.79
ATOM   1580  O   SER A 235      15.907  60.215   7.462  1.00  0.79
ATOM   1581  CB  SER A 235      18.652  61.933   6.758  1.00  0.79
ATOM   1582  OG  SER A 235      19.257  63.226   6.819  1.00  0.79
ATOM   1583  N   VAL A 236      17.826  59.391   8.292  1.00  0.75
ATOM   1584  CA  VAL A 236      17.330  58.015   8.369  1.00  0.75
ATOM   1585  C   VAL A 236      16.111  58.019   9.299  1.00  0.75
ATOM   1586  O   VAL A 236      15.086  57.404   9.044  1.00  0.75
ATOM   1587  CB  VAL A 236      18.461  57.188   8.956  1.00  0.75
ATOM   1588  CG1 VAL A 236      18.193  55.842   9.438  1.00  0.75
ATOM   1589  CG2 VAL A 236      19.642  57.086   8.035  1.00  0.75
ATOM   1590  N   ALA A 237      16.223  58.855  10.320  1.00  0.77
ATOM   1591  CA  ALA A 237      15.147  59.090  11.286  1.00  0.77
ATOM   1592  C   ALA A 237      13.921  59.663  10.597  1.00  0.77
ATOM   1593  O   ALA A 237      12.845  59.077  10.641  1.00  0.77
ATOM   1594  CB  ALA A 237      15.561  60.168  12.285  1.00  0.77
ATOM   1595  N   LEU A 238      14.109  60.803   9.938  1.00  0.74
ATOM   1596  CA  LEU A 238      13.011  61.461   9.217  1.00  0.74
ATOM   1597  C   LEU A 238      12.376  60.510   8.213  1.00  0.74
ATOM   1598  O   LEU A 238      11.159  60.474   8.069  1.00  0.74
ATOM   1599  CB  LEU A 238      13.496  62.708   8.476  1.00  0.74
ATOM   1600  CG  LEU A 238      13.601  63.903   9.411  1.00  0.74
ATOM   1601  CD1 LEU A 238      14.626  63.761  10.499  1.00  0.74
ATOM   1602  CD2 LEU A 238      13.941  65.105   8.628  1.00  0.74
ATOM   1603  N   HIS A 239      13.210  59.702   7.593  1.00  0.76
ATOM   1604  CA  HIS A 239      12.727  58.803   6.585  1.00  0.76
ATOM   1605  C   HIS A 239      11.761  57.757   7.286  1.00  0.76
ATOM   1606  O   HIS A 239      10.948  57.110   6.609  1.00  0.76
ATOM   1607  CB  HIS A 239      14.088  58.450   5.912  1.00  0.76
ATOM   1608  CG  HIS A 239      14.703  59.100   4.879  1.00  0.76
ATOM   1609  ND1 HIS A 239      15.859  58.761   4.433  1.00  0.76
ATOM   1610  CD2 HIS A 239      14.265  60.263   4.572  1.00  0.76
ATOM   1611  CE1 HIS A 239      16.171  59.818   3.797  1.00  0.76
ATOM   1612  NE2 HIS A 239      15.209  60.708   3.857  1.00  0.76
ATOM   1613  N   LEU A 240      12.116  57.368   8.509  1.00  0.70
ATOM   1614  CA  LEU A 240      11.386  56.326   9.246  1.00  0.70
ATOM   1615  C   LEU A 240      10.077  56.825   9.853  1.00  0.70
ATOM   1616  O   LEU A 240       9.063  56.136   9.804  1.00  0.70
ATOM   1617  CB  LEU A 240      12.249  55.780  10.384  1.00  0.70
ATOM   1618  CG  LEU A 240      13.531  55.138   9.934  1.00  0.70
ATOM   1619  CD1 LEU A 240      14.283  54.610  11.099  1.00  0.70
ATOM   1620  CD2 LEU A 240      13.109  53.878   9.301  1.00  0.70
ATOM   1621  N   LEU A 241      10.113  58.041  10.393  1.00  0.71
ATOM   1622  CA  LEU A 241       8.997  58.545  11.206  1.00  0.71
ATOM   1623  C   LEU A 241       8.008  59.401  10.407  1.00  0.71
ATOM   1624  O   LEU A 241       6.841  59.527  10.792  1.00  0.71
ATOM   1625  CB  LEU A 241       9.562  59.283  12.422  1.00  0.71
ATOM   1626  CG  LEU A 241       8.478  59.795  13.375  1.00  0.71
ATOM   1627  CD1 LEU A 241       9.123  60.152  14.727  1.00  0.71
ATOM   1628  CD2 LEU A 241       7.835  61.086  12.887  1.00  0.71
ATOM   1629  N   SER A 242       8.475  59.995   9.316  1.00  0.72
ATOM   1630  CA  SER A 242       7.624  60.847   8.483  1.00  0.72
ATOM   1631  C   SER A 242       6.371  60.084   8.038  1.00  0.72
ATOM   1632  O   SER A 242       6.452  58.913   7.684  1.00  0.72
ATOM   1633  CB  SER A 242       8.383  61.333   7.254  1.00  0.72
ATOM   1634  OG  SER A 242       7.524  62.135   6.442  1.00  0.72
ATOM   1635  N   PRO A 243       5.233  60.769   8.072  1.00  0.66
ATOM   1636  CA  PRO A 243       3.935  60.237   7.607  1.00  0.66
ATOM   1637  C   PRO A 243       3.800  60.429   6.091  1.00  0.66
ATOM   1638  O   PRO A 243       2.715  60.312   5.531  1.00  0.66
ATOM   1639  CB  PRO A 243       2.918  61.094   8.342  1.00  0.66
ATOM   1640  CG  PRO A 243       3.669  62.385   8.275  1.00  0.66
ATOM   1641  CD  PRO A 243       5.097  62.111   8.646  1.00  0.66
ATOM   1642  N   LEU A 244       4.933  60.695   5.454  1.00  0.66
ATOM   1643  CA  LEU A 244       4.990  60.924   4.008  1.00  0.66
ATOM   1644  C   LEU A 244       5.715  59.749   3.348  1.00  0.66
ATOM   1645  O   LEU A 244       5.479  59.433   2.186  1.00  0.66
ATOM   1646  CB  LEU A 244       5.681  62.268   3.752  1.00  0.66
ATOM   1647  CG  LEU A 244       5.716  62.639   2.267  1.00  0.66
ATOM   1648  CD1 LEU A 244       5.901  64.146   2.112  1.00  0.66
ATOM   1649  CD2 LEU A 244       6.870  61.928   1.552  1.00  0.66
ATOM   1650  N   SER A 245       6.566  59.117   4.139  1.00  0.67
ATOM   1651  CA  SER A 245       7.301  57.918   3.766  1.00  0.67
ATOM   1652  C   SER A 245       6.976  56.716   4.586  1.00  0.67
ATOM   1653  O   SER A 245       7.308  55.589   4.229  1.00  0.67
ATOM   1654  CB  SER A 245       8.785  58.135   3.924  1.00  0.67
ATOM   1655  OG  SER A 245       9.211  58.547   5.147  1.00  0.67
ATOM   1656  N   ARG A 246       6.345  56.998   5.715  1.00  0.54
ATOM   1657  CA  ARG A 246       6.000  55.966   6.696  1.00  0.54
ATOM   1658  C   ARG A 246       5.541  54.724   5.954  1.00  0.54
ATOM   1659  O   ARG A 246       4.709  54.888   5.058  1.00  0.54
ATOM   1660  CB  ARG A 246       4.844  56.459   7.557  1.00  0.54
ATOM   1661  CG  ARG A 246       4.478  55.452   8.649  1.00  0.54
ATOM   1662  CD  ARG A 246       3.320  55.982   9.481  1.00  0.54
ATOM   1663  NE  ARG A 246       3.695  57.291  10.042  1.00  0.54
ATOM   1664  CZ  ARG A 246       2.838  58.152  10.574  1.00  0.54
ATOM   1665  NH1 ARG A 246       1.538  57.864  10.651  1.00  0.54
ATOM   1666  NH2 ARG A 246       3.285  59.338  10.950  1.00  0.54
ATOM   1667  N   ASN A 247       6.104  53.581   6.352  1.00  0.44
ATOM   1668  CA  ASN A 247       5.843  52.287   5.698  1.00  0.44
ATOM   1669  C   ASN A 247       7.125  51.820   5.019  1.00  0.44
ATOM   1670  O   ASN A 247       7.811  50.969   5.579  1.00  0.44
ATOM   1671  CB  ASN A 247       4.717  52.368   4.656  1.00  0.44
ATOM   1672  CG  ASN A 247       4.259  51.087   4.096  1.00  0.44
ATOM   1673  OD1 ASN A 247       4.849  50.590   3.157  1.00  0.44
ATOM   1674  ND2 ASN A 247       3.217  50.575   4.712  1.00  0.44
ATOM   1675  N   LEU A 248       7.405  52.370   3.837  1.00  0.51
ATOM   1676  CA  LEU A 248       8.614  52.033   3.062  1.00  0.51
ATOM   1677  C   LEU A 248       9.638  51.214   3.857  1.00  0.51
ATOM   1678  O   LEU A 248       9.731  50.002   3.684  1.00  0.51
ATOM   1679  CB  LEU A 248       9.304  53.283   2.508  1.00  0.51
ATOM   1680  CG  LEU A 248       8.619  53.817   1.254  1.00  0.51
ATOM   1681  CD1 LEU A 248       7.242  54.401   1.564  1.00  0.51
ATOM   1682  CD2 LEU A 248       9.498  54.854   0.563  1.00  0.51
ATOM   1683  N   PHE A 249      10.363  51.898   4.739  1.00  0.58
ATOM   1684  CA  PHE A 249      11.424  51.252   5.522  1.00  0.58
ATOM   1685  C   PHE A 249      11.201  51.455   7.020  1.00  0.58
ATOM   1686  O   PHE A 249      11.078  52.582   7.495  1.00  0.58
ATOM   1687  CB  PHE A 249      12.781  51.818   5.098  1.00  0.58
ATOM   1688  CG  PHE A 249      12.874  53.315   5.344  1.00  0.58
ATOM   1689  CD1 PHE A 249      12.454  54.233   4.422  1.00  0.58
ATOM   1690  CD2 PHE A 249      13.389  53.751   6.509  1.00  0.58
ATOM   1691  CE1 PHE A 249      12.591  55.577   4.638  1.00  0.58
ATOM   1692  CE2 PHE A 249      13.443  55.090   6.761  1.00  0.58
ATOM   1693  CZ  PHE A 249      13.113  55.863   5.804  1.00  0.58
ATOM   1694  N   SER A 250      11.229  50.346   7.741  1.00  0.65
ATOM   1695  CA  SER A 250      11.048  50.350   9.205  1.00  0.65
ATOM   1696  C   SER A 250      12.269  49.738   9.900  1.00  0.65
ATOM   1697  O   SER A 250      12.176  49.103  10.948  1.00  0.65
ATOM   1698  CB  SER A 250       9.792  49.555   9.570  1.00  0.65
ATOM   1699  OG  SER A 250       9.600  49.591  10.987  1.00  0.65
ATOM   1700  N   GLN A 251      13.431  49.936   9.287  1.00  0.71
ATOM   1701  CA  GLN A 251      14.696  49.420   9.826  1.00  0.71
ATOM   1702  C   GLN A 251      15.812  50.383   9.441  1.00  0.71
ATOM   1703  O   GLN A 251      16.086  50.595   8.264  1.00  0.71
ATOM   1704  CB  GLN A 251      14.982  48.030   9.256  1.00  0.71
ATOM   1705  CG  GLN A 251      16.262  47.455   9.869  1.00  0.71
ATOM   1706  CD  GLN A 251      16.548  46.054   9.362  1.00  0.71
ATOM   1707  OE1 GLN A 251      16.604  45.749   8.216  1.00  0.71
ATOM   1708  NE2 GLN A 251      16.566  45.090  10.214  1.00  0.71
ATOM   1709  N   ALA A 252      16.425  50.967  10.457  1.00  0.78
ATOM   1710  CA  ALA A 252      17.470  51.957  10.241  1.00  0.78
ATOM   1711  C   ALA A 252      18.483  51.995  11.364  1.00  0.78
ATOM   1712  O   ALA A 252      18.200  51.609  12.496  1.00  0.78
ATOM   1713  CB  ALA A 252      16.815  53.255  10.280  1.00  0.78
ATOM   1714  N   ILE A 253      19.673  52.448  11.004  1.00  0.69
ATOM   1715  CA  ILE A 253      20.773  52.643  11.947  1.00  0.69
ATOM   1716  C   ILE A 253      21.077  54.139  11.947  1.00  0.69
ATOM   1717  O   ILE A 253      21.249  54.755  10.897  1.00  0.69
ATOM   1718  CB  ILE A 253      22.006  51.866  11.491  1.00  0.69
ATOM   1719  CG1 ILE A 253      21.706  50.416  11.423  1.00  0.69
ATOM   1720  CG2 ILE A 253      23.202  52.101  12.415  1.00  0.69
ATOM   1721  CD1 ILE A 253      22.856  49.582  10.950  1.00  0.69
ATOM   1722  N   MET A 254      21.111  54.702  13.145  1.00  0.72
ATOM   1723  CA  MET A 254      21.329  56.144  13.320  1.00  0.72
ATOM   1724  C   MET A 254      22.646  56.316  14.069  1.00  0.72
ATOM   1725  O   MET A 254      22.860  55.733  15.130  1.00  0.72
ATOM   1726  CB  MET A 254      20.188  56.764  14.121  1.00  0.72
ATOM   1727  CG  MET A 254      18.812  56.368  13.568  1.00  0.72
ATOM   1728  SD  MET A 254      17.452  56.726  14.729  1.00  0.72
ATOM   1729  CE  MET A 254      16.755  58.031  13.875  1.00  0.72
ATOM   1730  N   GLN A 255      23.513  57.141  13.503  1.00  0.72
ATOM   1731  CA  GLN A 255      24.848  57.357  14.072  1.00  0.72
ATOM   1732  C   GLN A 255      24.987  58.803  14.513  1.00  0.72
ATOM   1733  O   GLN A 255      25.058  59.710  13.682  1.00  0.72
ATOM   1734  CB  GLN A 255      25.905  57.051  13.036  1.00  0.72
ATOM   1735  CG  GLN A 255      25.828  55.616  12.513  1.00  0.72
ATOM   1736  CD  GLN A 255      26.869  55.368  11.423  1.00  0.72
ATOM   1737  OE1 GLN A 255      27.187  54.234  11.095  1.00  0.72
ATOM   1738  NE2 GLN A 255      27.379  56.453  10.859  1.00  0.72
ATOM   1739  N   SER A 256      24.882  59.004  15.822  1.00  0.75
ATOM   1740  CA  SER A 256      25.053  60.345  16.413  1.00  0.75
ATOM   1741  C   SER A 256      24.172  61.333  15.646  1.00  0.75
ATOM   1742  O   SER A 256      24.677  62.235  14.974  1.00  0.75
ATOM   1743  CB  SER A 256      26.515  60.780  16.253  1.00  0.75
ATOM   1744  OG  SER A 256      27.375  59.756  16.729  1.00  0.75
ATOM   1745  N   ALA A 257      22.859  61.102  15.691  1.00  0.73
ATOM   1746  CA  ALA A 257      21.912  61.932  14.949  1.00  0.73
ATOM   1747  C   ALA A 257      20.466  61.505  15.107  1.00  0.73
ATOM   1748  O   ALA A 257      20.056  60.420  14.695  1.00  0.73
ATOM   1749  CB  ALA A 257      22.232  61.679  13.558  1.00  0.73
ATOM   1750  N   SER A 258      19.725  62.390  15.754  1.00  0.75
ATOM   1751  CA  SER A 258      18.288  62.177  15.973  1.00  0.75
ATOM   1752  C   SER A 258      17.550  63.501  15.904  1.00  0.75
ATOM   1753  O   SER A 258      17.928  64.436  16.563  1.00  0.75
ATOM   1754  CB  SER A 258      18.078  61.516  17.334  1.00  0.75
ATOM   1755  OG  SER A 258      16.690  61.267  17.510  1.00  0.75
ATOM   1756  N   ALA A 259      16.409  63.493  15.238  1.00  0.73
ATOM   1757  CA  ALA A 259      15.592  64.697  14.998  1.00  0.73
ATOM   1758  C   ALA A 259      15.324  65.515  16.267  1.00  0.73
ATOM   1759  O   ALA A 259      15.095  66.715  16.190  1.00  0.73
ATOM   1760  CB  ALA A 259      14.256  64.274  14.384  1.00  0.73
ATOM   1761  N   LEU A 260      15.319  64.844  17.420  1.00  0.70
ATOM   1762  CA  LEU A 260      15.029  65.525  18.688  1.00  0.70
ATOM   1763  C   LEU A 260      16.155  66.500  19.054  1.00  0.70
ATOM   1764  O   LEU A 260      15.911  67.547  19.650  1.00  0.70
ATOM   1765  CB  LEU A 260      14.767  64.490  19.784  1.00  0.70
ATOM   1766  CG  LEU A 260      14.300  65.148  21.088  1.00  0.70
ATOM   1767  CD1 LEU A 260      13.517  64.141  21.928  1.00  0.70
ATOM   1768  CD2 LEU A 260      15.497  65.650  21.905  1.00  0.70
ATOM   1769  N   VAL A 261      17.367  66.149  18.645  1.00  0.71
ATOM   1770  CA  VAL A 261      18.543  66.986  18.867  1.00  0.71
ATOM   1771  C   VAL A 261      18.264  68.437  18.419  1.00  0.71
ATOM   1772  O   VAL A 261      17.479  68.659  17.495  1.00  0.71
ATOM   1773  CB  VAL A 261      19.706  66.382  18.103  1.00  0.71
ATOM   1774  CG1 VAL A 261      19.551  66.477  16.602  1.00  0.71
ATOM   1775  CG2 VAL A 261      20.871  67.160  18.383  1.00  0.71
ATOM   1776  N   PRO A 262      18.963  69.376  19.063  1.00  0.69
ATOM   1777  CA  PRO A 262      18.811  70.815  18.832  1.00  0.69
ATOM   1778  C   PRO A 262      19.061  71.214  17.375  1.00  0.69
ATOM   1779  O   PRO A 262      18.418  72.119  16.857  1.00  0.69
ATOM   1780  CB  PRO A 262      19.875  71.446  19.730  1.00  0.69
ATOM   1781  CG  PRO A 262      20.046  70.461  20.877  1.00  0.69
ATOM   1782  CD  PRO A 262      19.850  69.149  20.227  1.00  0.69
ATOM   1783  N   TRP A 263      20.001  70.524  16.741  1.00  0.65
ATOM   1784  CA  TRP A 263      20.431  70.857  15.373  1.00  0.65
ATOM   1785  C   TRP A 263      19.664  70.078  14.308  1.00  0.65
ATOM   1786  O   TRP A 263      19.718  70.453  13.157  1.00  0.65
ATOM   1787  CB  TRP A 263      21.929  70.599  15.232  1.00  0.65
ATOM   1788  CG  TRP A 263      22.311  69.191  15.674  1.00  0.65
ATOM   1789  CD1 TRP A 263      22.719  68.843  16.885  1.00  0.65
ATOM   1790  CD2 TRP A 263      22.318  68.051  14.886  1.00  0.65
ATOM   1791  NE1 TRP A 263      23.017  67.538  16.880  1.00  0.65
ATOM   1792  CE2 TRP A 263      22.719  67.011  15.702  1.00  0.65
ATOM   1793  CE3 TRP A 263      22.048  67.821  13.546  1.00  0.65
ATOM   1794  CZ2 TRP A 263      22.819  65.720  15.202  1.00  0.65
ATOM   1795  CZ3 TRP A 263      22.177  66.537  13.031  1.00  0.65
ATOM   1796  CH2 TRP A 263      22.561  65.490  13.860  1.00  0.65
ATOM   1797  N   GLY A 264      19.051  68.970  14.726  1.00  0.70
ATOM   1798  CA  GLY A 264      18.343  68.034  13.837  1.00  0.70
ATOM   1799  C   GLY A 264      16.955  68.512  13.407  1.00  0.70
ATOM   1800  O   GLY A 264      16.391  67.958  12.474  1.00  0.70
ATOM   1801  N   VAL A 265      16.427  69.539  14.054  1.00  0.70
ATOM   1802  CA  VAL A 265      15.082  70.048  13.728  1.00  0.70
ATOM   1803  C   VAL A 265      14.985  71.559  13.942  1.00  0.70
ATOM   1804  O   VAL A 265      15.790  72.133  14.671  1.00  0.70
ATOM   1805  CB  VAL A 265      14.041  69.331  14.592  1.00  0.70
ATOM   1806  CG1 VAL A 265      14.284  69.612  16.082  1.00  0.70
ATOM   1807  CG2 VAL A 265      12.617  69.732  14.184  1.00  0.70
ATOM   1808  N   ILE A 266      13.964  72.151  13.330  1.00  0.64
ATOM   1809  CA  ILE A 266      13.670  73.581  13.474  1.00  0.64
ATOM   1810  C   ILE A 266      12.204  73.856  13.153  1.00  0.64
ATOM   1811  O   ILE A 266      11.610  73.230  12.274  1.00  0.64
ATOM   1812  CB  ILE A 266      14.537  74.399  12.532  1.00  0.64
ATOM   1813  CG1 ILE A 266      14.255  74.040  11.098  1.00  0.64
ATOM   1814  CG2 ILE A 266      15.988  74.347  12.979  1.00  0.64
ATOM   1815  CD1 ILE A 266      15.124  74.868  10.188  1.00  0.64
ATOM   1816  N   THR A 267      11.650  74.808  13.883  1.00  0.70
ATOM   1817  CA  THR A 267      10.270  75.273  13.678  1.00  0.70
ATOM   1818  C   THR A 267      10.152  75.939  12.304  1.00  0.70
ATOM   1819  O   THR A 267      11.154  76.359  11.734  1.00  0.70
ATOM   1820  CB  THR A 267       9.884  76.258  14.767  1.00  0.70
ATOM   1821  OG1 THR A 267      10.839  77.310  14.739  1.00  0.70
ATOM   1822  CG2 THR A 267       9.837  75.592  16.142  1.00  0.70
ATOM   1823  N   LYS A 268       8.928  76.046  11.808  1.00  0.69
ATOM   1824  CA  LYS A 268       8.675  76.690  10.512  1.00  0.69
ATOM   1825  C   LYS A 268       9.058  78.166  10.641  1.00  0.69
ATOM   1826  O   LYS A 268       9.791  78.705   9.823  1.00  0.69
ATOM   1827  CB  LYS A 268       7.196  76.572  10.132  1.00  0.69
ATOM   1828  CG  LYS A 268       6.270  77.269  11.135  1.00  0.69
ATOM   1829  CD  LYS A 268       4.813  77.126  10.732  1.00  0.69
ATOM   1830  CE  LYS A 268       3.884  77.836  11.717  1.00  0.69
ATOM   1831  NZ  LYS A 268       4.112  79.289  11.726  1.00  0.69
ATOM   1832  N   LYS A 269       8.681  78.736  11.787  1.00  0.69
ATOM   1833  CA  LYS A 269       8.931  80.144  12.103  1.00  0.69
ATOM   1834  C   LYS A 269      10.394  80.501  11.845  1.00  0.69
ATOM   1835  O   LYS A 269      10.723  81.323  11.030  1.00  0.69
ATOM   1836  CB  LYS A 269       8.585  80.419  13.568  1.00  0.69
ATOM   1837  CG  LYS A 269       9.402  79.587  14.535  1.00  0.69
ATOM   1838  CD  LYS A 269       9.061  79.812  15.986  1.00  0.69
ATOM   1839  CE  LYS A 269       9.898  78.970  16.949  1.00  0.69
ATOM   1840  NZ  LYS A 269      11.331  79.293  16.864  1.00  0.69
ATOM   1841  N   GLU A 270      11.307  79.852  12.538  1.00  0.71
ATOM   1842  CA  GLU A 270      12.728  80.122  12.418  1.00  0.71
ATOM   1843  C   GLU A 270      13.238  79.828  11.007  1.00  0.71
ATOM   1844  O   GLU A 270      14.258  80.312  10.570  1.00  0.71
ATOM   1845  CB  GLU A 270      13.538  79.364  13.463  1.00  0.71
ATOM   1846  CG  GLU A 270      13.415  77.855  13.291  1.00  0.71
ATOM   1847  CD  GLU A 270      14.249  77.127  14.340  1.00  0.71
ATOM   1848  OE1 GLU A 270      15.472  77.344  14.335  1.00  0.71
ATOM   1849  OE2 GLU A 270      13.628  76.364  15.113  1.00  0.71
ATOM   1850  N   SER A 271      12.558  78.942  10.314  1.00  0.74
ATOM   1851  CA  SER A 271      12.931  78.578   8.945  1.00  0.74
ATOM   1852  C   SER A 271      12.687  79.730   7.978  1.00  0.74
ATOM   1853  O   SER A 271      13.460  79.974   7.064  1.00  0.74
ATOM   1854  CB  SER A 271      12.178  77.341   8.478  1.00  0.74
ATOM   1855  OG  SER A 271      12.489  76.253   9.344  1.00  0.74
ATOM   1856  N   ILE A 272      11.593  80.437   8.213  1.00  0.65
ATOM   1857  CA  ILE A 272      11.218  81.596   7.388  1.00  0.65
ATOM   1858  C   ILE A 272      12.167  82.755   7.684  1.00  0.65
ATOM   1859  O   ILE A 272      12.678  83.396   6.778  1.00  0.65
ATOM   1860  CB  ILE A 272       9.779  82.034   7.671  1.00  0.65
ATOM   1861  CG1 ILE A 272       9.611  82.561   9.079  1.00  0.65
ATOM   1862  CG2 ILE A 272       8.805  80.885   7.394  1.00  0.65
ATOM   1863  CD1 ILE A 272       8.247  83.067   9.452  1.00  0.65
ATOM   1864  N   ILE A 273      12.422  82.976   8.971  1.00  0.65
ATOM   1865  CA  ILE A 273      13.325  84.045   9.410  1.00  0.65
ATOM   1866  C   ILE A 273      14.658  83.841   8.695  1.00  0.65
ATOM   1867  O   ILE A 273      15.091  84.666   7.896  1.00  0.65
ATOM   1868  CB  ILE A 273      13.530  84.007  10.928  1.00  0.65
ATOM   1869  CG1 ILE A 273      14.201  82.753  11.391  1.00  0.65
ATOM   1870  CG2 ILE A 273      12.203  84.174  11.665  1.00  0.65
ATOM   1871  CD1 ILE A 273      14.544  82.625  12.843  1.00  0.65
ATOM   1872  N   ARG A 274      15.174  82.647   8.896  1.00  0.66
ATOM   1873  CA  ARG A 274      16.253  82.124   8.207  1.00  0.66
ATOM   1874  C   ARG A 274      16.232  82.171   6.714  1.00  0.66
ATOM   1875  O   ARG A 274      17.177  82.217   5.929  1.00  0.66
ATOM   1876  CB  ARG A 274      16.614  80.804   8.764  1.00  0.66
ATOM   1877  CG  ARG A 274      15.893  79.666   8.451  1.00  0.66
ATOM   1878  CD  ARG A 274      16.456  78.448   9.110  1.00  0.66
ATOM   1879  NE  ARG A 274      15.540  77.347   8.827  1.00  0.66
ATOM   1880  CZ  ARG A 274      15.461  76.646   7.703  1.00  0.66
ATOM   1881  NH1 ARG A 274      16.086  77.039   6.655  1.00  0.66
ATOM   1882  NH2 ARG A 274      14.627  75.660   7.532  1.00  0.66
ATOM   1883  N   GLY A 275      15.006  82.038   6.341  1.00  0.75
ATOM   1884  CA  GLY A 275      14.680  82.037   4.953  1.00  0.75
ATOM   1885  C   GLY A 275      14.911  83.423   4.330  1.00  0.75
ATOM   1886  O   GLY A 275      15.678  83.564   3.379  1.00  0.75
ATOM   1887  N   ARG A 276      14.256  84.437   4.893  1.00  0.63
ATOM   1888  CA  ARG A 276      14.387  85.825   4.430  1.00  0.63
ATOM   1889  C   ARG A 276      15.843  86.283   4.546  1.00  0.63
ATOM   1890  O   ARG A 276      16.336  87.023   3.699  1.00  0.63
ATOM   1891  CB  ARG A 276      13.493  86.732   5.274  1.00  0.63
ATOM   1892  CG  ARG A 276      13.559  88.189   4.801  1.00  0.63
ATOM   1893  CD  ARG A 276      12.671  89.087   5.652  1.00  0.63
ATOM   1894  NE  ARG A 276      11.256  88.702   5.498  1.00  0.63
ATOM   1895  CZ  ARG A 276      10.247  89.239   6.190  1.00  0.63
ATOM   1896  NH1 ARG A 276      10.484  90.187   7.099  1.00  0.63
ATOM   1897  NH2 ARG A 276       8.993  88.842   5.966  1.00  0.63
ATOM   1898  N   ARG A 277      16.517  85.796   5.582  1.00  0.62
ATOM   1899  CA  ARG A 277      17.927  86.130   5.815  1.00  0.62
ATOM   1900  C   ARG A 277      18.801  85.644   4.669  1.00  0.62
ATOM   1901  O   ARG A 277      19.928  86.052   4.589  1.00  0.62
ATOM   1902  CB  ARG A 277      18.410  85.593   7.151  1.00  0.62
ATOM   1903  CG  ARG A 277      18.342  84.123   7.240  1.00  0.62
ATOM   1904  CD  ARG A 277      18.546  83.640   8.692  1.00  0.62
ATOM   1905  NE  ARG A 277      18.788  82.140   8.646  1.00  0.62
ATOM   1906  CZ  ARG A 277      19.126  81.310   9.704  1.00  0.62
ATOM   1907  NH1 ARG A 277      19.591  81.900  10.770  1.00  0.62
ATOM   1908  NH2 ARG A 277      19.088  79.965   9.624  1.00  0.62
ATOM   1909  N   LEU A 278      18.284  84.735   3.859  1.00  0.66
ATOM   1910  CA  LEU A 278      18.997  84.245   2.682  1.00  0.66
ATOM   1911  C   LEU A 278      18.532  85.050   1.489  1.00  0.66
ATOM   1912  O   LEU A 278      19.231  85.179   0.558  1.00  0.66
ATOM   1913  CB  LEU A 278      18.676  82.773   2.434  1.00  0.66
ATOM   1914  CG  LEU A 278      19.599  82.257   1.348  1.00  0.66
ATOM   1915  CD1 LEU A 278      21.004  82.043   1.848  1.00  0.66
ATOM   1916  CD2 LEU A 278      19.043  81.049   0.775  1.00  0.66
ATOM   1917  N   ALA A 279      17.322  85.550   1.503  1.00  0.73
ATOM   1918  CA  ALA A 279      16.763  86.365   0.416  1.00  0.73
ATOM   1919  C   ALA A 279      17.404  87.751   0.422  1.00  0.73
ATOM   1920  O   ALA A 279      18.035  88.161  -0.544  1.00  0.73
ATOM   1921  CB  ALA A 279      15.250  86.489   0.599  1.00  0.73
ATOM   1922  N   GLU A 280      17.229  88.457   1.536  1.00  0.61
ATOM   1923  CA  GLU A 280      17.776  89.808   1.709  1.00  0.61
ATOM   1924  C   GLU A 280      19.304  89.734   1.683  1.00  0.61
ATOM   1925  O   GLU A 280      19.963  90.592   1.101  1.00  0.61
ATOM   1926  CB  GLU A 280      17.255  90.394   3.024  1.00  0.61
ATOM   1927  CG  GLU A 280      17.769  91.820   3.276  1.00  0.61
ATOM   1928  CD  GLU A 280      19.252  91.841   3.668  1.00  0.61
ATOM   1929  OE1 GLU A 280      19.685  90.856   4.309  1.00  0.61
ATOM   1930  OE2 GLU A 280      19.913  92.845   3.338  1.00  0.61
ATOM   1931  N   MET A 281      19.829  88.678   2.302  1.00  0.61
ATOM   1932  CA  MET A 281      21.270  88.409   2.230  1.00  0.61
ATOM   1933  C   MET A 281      21.644  88.160   0.777  1.00  0.61
ATOM   1934  O   MET A 281      22.756  88.396   0.399  1.00  0.61
ATOM   1935  CB  MET A 281      21.626  87.182   3.024  1.00  0.61
ATOM   1936  CG  MET A 281      23.095  86.933   3.184  1.00  0.61
ATOM   1937  SD  MET A 281      24.005  88.239   4.057  1.00  0.61
ATOM   1938  CE  MET A 281      23.435  87.934   5.715  1.00  0.61
ATOM   1939  N   MET A 282      20.667  87.812  -0.037  1.00  0.67
ATOM   1940  CA  MET A 282      20.856  87.503  -1.460  1.00  0.67
ATOM   1941  C   MET A 282      20.261  88.549  -2.399  1.00  0.67
ATOM   1942  O   MET A 282      19.666  88.197  -3.414  1.00  0.67
ATOM   1943  CB  MET A 282      20.247  86.142  -1.799  1.00  0.67
ATOM   1944  CG  MET A 282      21.037  84.993  -1.187  1.00  0.67
ATOM   1945  SD  MET A 282      22.718  84.870  -1.742  1.00  0.67
ATOM   1946  CE  MET A 282      23.073  83.598  -0.630  1.00  0.67
ATOM   1947  N   SER A 283      20.376  89.824  -2.023  1.00  0.67
ATOM   1948  CA  SER A 283      19.963  90.939  -2.898  1.00  0.67
ATOM   1949  C   SER A 283      18.635  90.661  -3.631  1.00  0.67
ATOM   1950  O   SER A 283      18.485  90.900  -4.824  1.00  0.67
ATOM   1951  CB  SER A 283      21.054  91.213  -3.941  1.00  0.67
ATOM   1952  OG  SER A 283      20.637  92.278  -4.805  1.00  0.67
ATOM   1953  N   CYS A 284      17.702  90.000  -2.949  1.00  0.72
ATOM   1954  CA  CYS A 284      16.341  89.826  -3.488  1.00  0.72
ATOM   1955  C   CYS A 284      15.205  90.462  -2.669  1.00  0.72
ATOM   1956  O   CYS A 284      14.039  90.084  -2.834  1.00  0.72
ATOM   1957  CB  CYS A 284      16.114  88.331  -3.634  1.00  0.72
ATOM   1958  SG  CYS A 284      17.040  87.606  -5.030  1.00  0.72
ATOM   1959  N   PRO A 285      15.527  91.457  -1.827  1.00  0.63
ATOM   1960  CA  PRO A 285      14.544  92.186  -1.023  1.00  0.63
ATOM   1961  C   PRO A 285      13.694  93.082  -1.928  1.00  0.63
ATOM   1962  O   PRO A 285      14.183  93.641  -2.908  1.00  0.63
ATOM   1963  CB  PRO A 285      15.402  93.002  -0.054  1.00  0.63
ATOM   1964  CG  PRO A 285      16.674  93.303  -0.832  1.00  0.63
ATOM   1965  CD  PRO A 285      16.854  92.044  -1.575  1.00  0.63
ATOM   1966  N   TYR A 286      12.429  93.222  -1.554  1.00  0.52
ATOM   1967  CA  TYR A 286      11.462  94.033  -2.312  1.00  0.52
ATOM   1968  C   TYR A 286      10.387  94.579  -1.370  1.00  0.52
ATOM   1969  O   TYR A 286      10.240  94.109  -0.243  1.00  0.52
ATOM   1970  CB  TYR A 286      10.819  93.181  -3.411  1.00  0.52
ATOM   1971  CG  TYR A 286       9.879  94.021  -4.264  1.00  0.52
ATOM   1972  CD1 TYR A 286      10.349  94.802  -5.297  1.00  0.52
ATOM   1973  CD2 TYR A 286       8.555  93.990  -4.032  1.00  0.52
ATOM   1974  CE1 TYR A 286       9.484  95.540  -6.091  1.00  0.52
ATOM   1975  CE2 TYR A 286       7.750  94.687  -4.827  1.00  0.52
ATOM   1976  CZ  TYR A 286       8.136  95.496  -5.863  1.00  0.52
ATOM   1977  OH  TYR A 286       7.305  96.205  -6.676  1.00  0.52
ATOM   1978  N   ASP A 287       9.683  95.604  -1.846  1.00  0.49
ATOM   1979  CA  ASP A 287       8.640  96.269  -1.053  1.00  0.49
ATOM   1980  C   ASP A 287       7.471  95.332  -0.705  1.00  0.49
ATOM   1981  O   ASP A 287       7.014  95.307   0.427  1.00  0.49
ATOM   1982  CB  ASP A 287       8.156  97.518  -1.791  1.00  0.49
ATOM   1983  CG  ASP A 287       7.093  98.264  -0.979  1.00  0.49
ATOM   1984  OD1 ASP A 287       7.506  98.937  -0.014  1.00  0.49
ATOM   1985  OD2 ASP A 287       5.906  98.173  -1.363  1.00  0.49
ATOM   1986  N   GLU A 288       7.032  94.530  -1.658  1.00  0.50
ATOM   1987  CA  GLU A 288       5.877  93.636  -1.503  1.00  0.50
ATOM   1988  C   GLU A 288       6.234  92.250  -2.035  1.00  0.50
ATOM   1989  O   GLU A 288       7.028  92.025  -2.920  1.00  0.50
ATOM   1990  CB  GLU A 288       4.587  94.139  -2.166  1.00  0.50
ATOM   1991  CG  GLU A 288       4.679  94.276  -3.677  1.00  0.50
ATOM   1992  CD  GLU A 288       5.317  95.626  -4.047  1.00  0.50
ATOM   1993  OE1 GLU A 288       6.138  96.154  -3.272  1.00  0.50
ATOM   1994  OE2 GLU A 288       5.438  95.758  -5.286  1.00  0.50
ATOM   1995  N   LYS A 289       5.573  91.228  -1.561  1.00  0.54
ATOM   1996  CA  LYS A 289       5.990  89.876  -1.905  1.00  0.54
ATOM   1997  C   LYS A 289       5.890  89.537  -3.350  1.00  0.54
ATOM   1998  O   LYS A 289       6.984  89.169  -3.734  1.00  0.54
ATOM   1999  CB  LYS A 289       5.524  88.771  -0.977  1.00  0.54
ATOM   2000  CG  LYS A 289       4.034  88.715  -0.696  1.00  0.54
ATOM   2001  CD  LYS A 289       3.805  87.629   0.357  1.00  0.54
ATOM   2002  CE  LYS A 289       2.321  87.452   0.672  1.00  0.54
ATOM   2003  NZ  LYS A 289       1.593  87.092  -0.551  1.00  0.54
ATOM   2004  N   ASN A 290       4.768  89.675  -4.087  1.00  0.59
ATOM   2005  CA  ASN A 290       4.932  89.515  -5.550  1.00  0.59
ATOM   2006  C   ASN A 290       5.927  88.332  -5.730  1.00  0.59
ATOM   2007  O   ASN A 290       7.130  88.563  -5.954  1.00  0.59
ATOM   2008  CB  ASN A 290       5.546  90.850  -6.011  1.00  0.59
ATOM   2009  CG  ASN A 290       6.156  90.846  -7.411  1.00  0.59
ATOM   2010  OD1 ASN A 290       6.525  89.822  -7.972  1.00  0.59
ATOM   2011  ND2 ASN A 290       6.282  92.048  -7.944  1.00  0.59
ATOM   2012  N   THR A 291       5.537  87.283  -4.979  1.00  0.64
ATOM   2013  CA  THR A 291       6.436  86.189  -4.561  1.00  0.64
ATOM   2014  C   THR A 291       7.258  85.698  -5.752  1.00  0.64
ATOM   2015  O   THR A 291       8.398  85.284  -5.607  1.00  0.64
ATOM   2016  CB  THR A 291       5.596  85.040  -4.004  1.00  0.64
ATOM   2017  OG1 THR A 291       6.457  83.999  -3.558  1.00  0.64
ATOM   2018  CG2 THR A 291       4.609  84.506  -5.053  1.00  0.64
ATOM   2019  N   LYS A 292       6.636  85.751  -6.927  1.00  0.61
ATOM   2020  CA  LYS A 292       7.274  85.295  -8.159  1.00  0.61
ATOM   2021  C   LYS A 292       8.618  85.986  -8.344  1.00  0.61
ATOM   2022  O   LYS A 292       9.590  85.303  -8.550  1.00  0.61
ATOM   2023  CB  LYS A 292       6.377  85.576  -9.360  1.00  0.61
ATOM   2024  CG  LYS A 292       6.099  87.072  -9.544  1.00  0.61
ATOM   2025  CD  LYS A 292       5.191  87.314 -10.738  1.00  0.61
ATOM   2026  CE  LYS A 292       4.916  88.802 -10.949  1.00  0.61
ATOM   2027  NZ  LYS A 292       6.146  89.539 -11.276  1.00  0.61
ATOM   2028  N   ALA A 293       8.670  87.289  -8.100  1.00  0.74
ATOM   2029  CA  ALA A 293       9.878  88.093  -8.298  1.00  0.74
ATOM   2030  C   ALA A 293      11.016  87.615  -7.404  1.00  0.74
ATOM   2031  O   ALA A 293      12.092  87.311  -7.881  1.00  0.74
ATOM   2032  CB  ALA A 293       9.595  89.564  -8.034  1.00  0.74
ATOM   2033  N   MET A 294      10.744  87.527  -6.110  1.00  0.66
ATOM   2034  CA  MET A 294      11.759  87.129  -5.128  1.00  0.66
ATOM   2035  C   MET A 294      12.279  85.732  -5.438  1.00  0.66
ATOM   2036  O   MET A 294      13.452  85.554  -5.600  1.00  0.66
ATOM   2037  CB  MET A 294      11.185  87.165  -3.715  1.00  0.66
ATOM   2038  CG  MET A 294      10.041  86.174  -3.525  1.00  0.66
ATOM   2039  SD  MET A 294       9.311  86.208  -1.870  1.00  0.66
ATOM   2040  CE  MET A 294       8.617  87.814  -1.859  1.00  0.66
ATOM   2041  N   ILE A 295      11.396  84.772  -5.638  1.00  0.59
ATOM   2042  CA  ILE A 295      11.786  83.401  -5.983  1.00  0.59
ATOM   2043  C   ILE A 295      12.576  83.436  -7.280  1.00  0.59
ATOM   2044  O   ILE A 295      13.733  83.111  -7.276  1.00  0.59
ATOM   2045  CB  ILE A 295      10.565  82.495  -6.166  1.00  0.59
ATOM   2046  CG1 ILE A 295       9.673  82.937  -7.314  1.00  0.59
ATOM   2047  CG2 ILE A 295       9.743  82.444  -4.876  1.00  0.59
ATOM   2048  CD1 ILE A 295       8.530  82.021  -7.640  1.00  0.59
ATOM   2049  N   GLU A 296      11.965  83.923  -8.351  1.00  0.59
ATOM   2050  CA  GLU A 296      12.593  84.050  -9.658  1.00  0.59
ATOM   2051  C   GLU A 296      13.879  84.850  -9.485  1.00  0.59
ATOM   2052  O   GLU A 296      14.654  84.888 -10.405  1.00  0.59
ATOM   2053  CB  GLU A 296      11.660  84.719 -10.665  1.00  0.59
ATOM   2054  CG  GLU A 296      11.326  86.148 -10.297  1.00  0.59
ATOM   2055  CD  GLU A 296      10.329  86.793 -11.230  1.00  0.59
ATOM   2056  OE1 GLU A 296       9.227  86.232 -11.429  1.00  0.59
ATOM   2057  OE2 GLU A 296      10.732  87.836 -11.776  1.00  0.59
ATOM   2058  N   CYS A 297      13.986  85.572  -8.379  1.00  0.70
ATOM   2059  CA  CYS A 297      15.184  86.327  -8.017  1.00  0.70
ATOM   2060  C   CYS A 297      16.175  85.404  -7.312  1.00  0.70
ATOM   2061  O   CYS A 297      17.337  85.322  -7.696  1.00  0.70
ATOM   2062  CB  CYS A 297      14.821  87.514  -7.128  1.00  0.70
ATOM   2063  SG  CYS A 297      16.240  88.550  -6.651  1.00  0.70
ATOM   2064  N   LEU A 298      15.704  84.663  -6.317  1.00  0.66
ATOM   2065  CA  LEU A 298      16.506  83.620  -5.670  1.00  0.66
ATOM   2066  C   LEU A 298      16.963  82.668  -6.769  1.00  0.66
ATOM   2067  O   LEU A 298      18.091  82.201  -6.781  1.00  0.66
ATOM   2068  CB  LEU A 298      15.680  82.877  -4.626  1.00  0.66
ATOM   2069  CG  LEU A 298      15.549  83.628  -3.309  1.00  0.66
ATOM   2070  CD1 LEU A 298      14.857  84.961  -3.461  1.00  0.66
ATOM   2071  CD2 LEU A 298      14.799  82.794  -2.281  1.00  0.66
ATOM   2072  N   ARG A 299      16.054  82.401  -7.688  1.00  0.60
ATOM   2073  CA  ARG A 299      16.335  81.805  -8.990  1.00  0.60
ATOM   2074  C   ARG A 299      17.129  82.832  -9.741  1.00  0.60
ATOM   2075  O   ARG A 299      16.560  83.859  -9.967  1.00  0.60
ATOM   2076  CB  ARG A 299      15.056  81.606  -9.791  1.00  0.60
ATOM   2077  CG  ARG A 299      14.070  80.826  -9.019  1.00  0.60
ATOM   2078  CD  ARG A 299      12.776  80.480  -9.758  1.00  0.60
ATOM   2079  NE  ARG A 299      12.093  79.346  -9.107  1.00  0.60
ATOM   2080  CZ  ARG A 299      12.728  78.368  -8.444  1.00  0.60
ATOM   2081  NH1 ARG A 299      14.062  78.346  -8.330  1.00  0.60
ATOM   2082  NH2 ARG A 299      12.040  77.384  -7.917  1.00  0.60
ATOM   2083  N   GLN A 300      18.386  82.568 -10.056  1.00  0.62
ATOM   2084  CA  GLN A 300      19.246  83.537 -10.769  1.00  0.62
ATOM   2085  C   GLN A 300      20.554  83.693 -10.010  1.00  0.62
ATOM   2086  O   GLN A 300      21.623  83.437 -10.563  1.00  0.62
ATOM   2087  CB  GLN A 300      18.626  84.934 -10.851  1.00  0.62
ATOM   2088  CG  GLN A 300      19.335  85.989 -11.576  1.00  0.62
ATOM   2089  CD  GLN A 300      18.531  87.278 -11.548  1.00  0.62
ATOM   2090  OE1 GLN A 300      18.238  87.848 -10.504  1.00  0.62
ATOM   2091  NE2 GLN A 300      18.232  87.748 -12.750  1.00  0.62
ATOM   2092  N   LYS A 301      20.441  84.040  -8.731  1.00  0.66
ATOM   2093  CA  LYS A 301      21.624  84.172  -7.870  1.00  0.66
ATOM   2094  C   LYS A 301      22.427  82.879  -7.991  1.00  0.66
ATOM   2095  O   LYS A 301      21.899  81.788  -7.779  1.00  0.66
ATOM   2096  CB  LYS A 301      21.183  84.363  -6.417  1.00  0.66
ATOM   2097  CG  LYS A 301      20.411  85.667  -6.215  1.00  0.66
ATOM   2098  CD  LYS A 301      21.296  86.888  -6.474  1.00  0.66
ATOM   2099  CE  LYS A 301      20.562  88.197  -6.221  1.00  0.66
ATOM   2100  NZ  LYS A 301      19.468  88.368  -7.181  1.00  0.66
ATOM   2101  N   ASP A 302      23.684  83.021  -8.405  1.00  0.71
ATOM   2102  CA  ASP A 302      24.568  81.858  -8.589  1.00  0.71
ATOM   2103  C   ASP A 302      24.577  81.036  -7.298  1.00  0.71
ATOM   2104  O   ASP A 302      24.292  81.550  -6.215  1.00  0.71
ATOM   2105  CB  ASP A 302      25.984  82.326  -8.932  1.00  0.71
ATOM   2106  CG  ASP A 302      26.040  82.952 -10.330  1.00  0.71
ATOM   2107  OD1 ASP A 302      25.489  84.062 -10.474  1.00  0.71
ATOM   2108  OD2 ASP A 302      26.667  82.315 -11.201  1.00  0.71
ATOM   2109  N   ALA A 303      24.894  79.755  -7.447  1.00  0.75
ATOM   2110  CA  ALA A 303      24.896  78.826  -6.307  1.00  0.75
ATOM   2111  C   ALA A 303      25.861  79.313  -5.229  1.00  0.75
ATOM   2112  O   ALA A 303      25.465  79.522  -4.091  1.00  0.75
ATOM   2113  CB  ALA A 303      25.327  77.439  -6.779  1.00  0.75
ATOM   2114  N   THR A 304      27.088  79.602  -5.658  1.00  0.71
ATOM   2115  CA  THR A 304      28.151  80.070  -4.766  1.00  0.71
ATOM   2116  C   THR A 304      27.648  81.213  -3.864  1.00  0.71
ATOM   2117  O   THR A 304      27.876  81.337  -2.685  1.00  0.71
ATOM   2118  CB  THR A 304      29.379  80.529  -5.523  1.00  0.71
ATOM   2119  OG1 THR A 304      30.399  80.890  -4.591  1.00  0.71
ATOM   2120  CG2 THR A 304      29.025  81.710  -6.436  1.00  0.71
ATOM   2121  N   GLU A 305      26.864  82.099  -4.426  1.00  0.68
ATOM   2122  CA  GLU A 305      26.344  83.245  -3.675  1.00  0.68
ATOM   2123  C   GLU A 305      25.458  82.738  -2.535  1.00  0.68
ATOM   2124  O   GLU A 305      25.768  82.977  -1.368  1.00  0.68
ATOM   2125  CB  GLU A 305      25.552  84.157  -4.602  1.00  0.68
ATOM   2126  CG  GLU A 305      25.100  85.412  -3.856  1.00  0.68
ATOM   2127  CD  GLU A 305      24.328  86.359  -4.764  1.00  0.68
ATOM   2128  OE1 GLU A 305      24.955  86.845  -5.732  1.00  0.68
ATOM   2129  OE2 GLU A 305      23.140  86.563  -4.469  1.00  0.68
ATOM   2130  N   MET A 306      24.429  81.980  -2.927  1.00  0.69
ATOM   2131  CA  MET A 306      23.529  81.266  -2.029  1.00  0.69
ATOM   2132  C   MET A 306      24.201  80.483  -0.946  1.00  0.69
ATOM   2133  O   MET A 306      23.958  80.568   0.258  1.00  0.69
ATOM   2134  CB  MET A 306      22.350  80.618  -2.655  1.00  0.69
ATOM   2135  CG  MET A 306      21.529  81.565  -3.543  1.00  0.69
ATOM   2136  SD  MET A 306      20.160  80.675  -4.349  1.00  0.69
ATOM   2137  CE  MET A 306      19.555  80.336  -2.723  1.00  0.69
ATOM   2138  N   VAL A 307      25.124  79.723  -1.479  1.00  0.69
ATOM   2139  CA  VAL A 307      25.870  78.754  -0.693  1.00  0.69
ATOM   2140  C   VAL A 307      26.617  79.458   0.423  1.00  0.69
ATOM   2141  O   VAL A 307      26.713  78.875   1.448  1.00  0.69
ATOM   2142  CB  VAL A 307      26.829  77.957  -1.566  1.00  0.69
ATOM   2143  CG1 VAL A 307      27.910  78.784  -2.124  1.00  0.69
ATOM   2144  CG2 VAL A 307      27.577  76.905  -0.769  1.00  0.69
ATOM   2145  N   ASN A 308      27.098  80.662   0.200  1.00  0.63
ATOM   2146  CA  ASN A 308      27.901  81.385   1.190  1.00  0.63
ATOM   2147  C   ASN A 308      27.047  82.264   2.083  1.00  0.63
ATOM   2148  O   ASN A 308      27.240  82.267   3.279  1.00  0.63
ATOM   2149  CB  ASN A 308      28.968  82.243   0.517  1.00  0.63
ATOM   2150  CG  ASN A 308      30.035  81.390  -0.164  1.00  0.63
ATOM   2151  OD1 ASN A 308      30.899  80.812   0.463  1.00  0.63
ATOM   2152  ND2 ASN A 308      30.000  81.348  -1.468  1.00  0.63
ATOM   2153  N   GLN A 309      26.098  82.966   1.487  1.00  0.63
ATOM   2154  CA  GLN A 309      25.235  83.863   2.224  1.00  0.63
ATOM   2155  C   GLN A 309      24.243  83.165   3.155  1.00  0.63
ATOM   2156  O   GLN A 309      23.556  83.782   3.965  1.00  0.63
ATOM   2157  CB  GLN A 309      24.609  84.959   1.416  1.00  0.63
ATOM   2158  CG  GLN A 309      25.608  85.824   0.681  1.00  0.63
ATOM   2159  CD  GLN A 309      24.961  87.065   0.089  1.00  0.63
ATOM   2160  OE1 GLN A 309      24.211  86.990  -0.878  1.00  0.63
ATOM   2161  NE2 GLN A 309      25.308  88.204   0.683  1.00  0.63
ATOM   2162  N   GLU A 310      24.157  81.857   2.972  1.00  0.65
ATOM   2163  CA  GLU A 310      23.333  81.022   3.850  1.00  0.65
ATOM   2164  C   GLU A 310      24.048  80.826   5.178  1.00  0.65
ATOM   2165  O   GLU A 310      23.498  81.042   6.226  1.00  0.65
ATOM   2166  CB  GLU A 310      23.047  79.677   3.196  1.00  0.65
ATOM   2167  CG  GLU A 310      24.305  78.831   3.020  1.00  0.65
ATOM   2168  CD  GLU A 310      24.014  77.513   2.360  1.00  0.65
ATOM   2169  OE1 GLU A 310      22.834  77.149   2.456  1.00  0.65
ATOM   2170  OE2 GLU A 310      24.935  76.927   1.760  1.00  0.65
ATOM   2171  N   TRP A 311      25.344  80.572   5.102  1.00  0.46
ATOM   2172  CA  TRP A 311      26.170  80.329   6.289  1.00  0.46
ATOM   2173  C   TRP A 311      27.025  81.551   6.614  1.00  0.46
ATOM   2174  O   TRP A 311      27.728  81.581   7.616  1.00  0.46
ATOM   2175  CB  TRP A 311      27.074  79.113   6.080  1.00  0.46
ATOM   2176  CG  TRP A 311      28.039  79.305   4.911  1.00  0.46
ATOM   2177  CD1 TRP A 311      27.827  78.905   3.680  1.00  0.46
ATOM   2178  CD2 TRP A 311      29.317  79.835   4.946  1.00  0.46
ATOM   2179  NE1 TRP A 311      28.901  79.147   2.918  1.00  0.46
ATOM   2180  CE2 TRP A 311      29.829  79.721   3.665  1.00  0.46
ATOM   2181  CE3 TRP A 311      30.086  80.395   5.956  1.00  0.46
ATOM   2182  CZ2 TRP A 311      31.111  80.167   3.386  1.00  0.46
ATOM   2183  CZ3 TRP A 311      31.369  80.847   5.676  1.00  0.46
ATOM   2184  CH2 TRP A 311      31.883  80.733   4.390  1.00  0.46
ATOM   2185  N   ILE A 312      26.949  82.555   5.759  1.00  0.46
ATOM   2186  CA  ILE A 312      27.668  83.811   5.976  1.00  0.46
ATOM   2187  C   ILE A 312      27.085  84.483   7.224  1.00  0.46
ATOM   2188  O   ILE A 312      27.764  85.264   7.877  1.00  0.46
ATOM   2189  CB  ILE A 312      27.557  84.758   4.776  1.00  0.46
ATOM   2190  CG1 ILE A 312      28.389  86.020   5.000  1.00  0.46
ATOM   2191  CG2 ILE A 312      26.118  85.205   4.620  1.00  0.46
ATOM   2192  CD1 ILE A 312      29.867  85.682   5.215  1.00  0.46
ATOM   2193  N   GLY A 313      25.817  84.166   7.515  1.00  0.51
ATOM   2194  CA  GLY A 313      25.145  84.847   8.624  1.00  0.51
ATOM   2195  C   GLY A 313      23.764  84.368   9.041  1.00  0.51
ATOM   2196  O   GLY A 313      22.992  85.160   9.574  1.00  0.51
ATOM   2197  N   ILE A 314      23.472  83.091   8.862  1.00  0.54
ATOM   2198  CA  ILE A 314      22.325  82.549   9.587  1.00  0.54
ATOM   2199  C   ILE A 314      22.729  81.371  10.449  1.00  0.54
ATOM   2200  O   ILE A 314      21.998  80.417  10.701  1.00  0.54
ATOM   2201  CB  ILE A 314      21.336  82.184   8.584  1.00  0.54
ATOM   2202  CG1 ILE A 314      21.397  81.021   7.714  1.00  0.54
ATOM   2203  CG2 ILE A 314      21.211  83.260   7.570  1.00  0.54
ATOM   2204  CD1 ILE A 314      20.150  80.438   6.972  1.00  0.54
ATOM   2205  N   ILE A 315      23.961  81.500  10.912  1.00  0.54
ATOM   2206  CA  ILE A 315      24.580  80.514  11.808  1.00  0.54
ATOM   2207  C   ILE A 315      24.822  81.193  13.162  1.00  0.54
ATOM   2208  O   ILE A 315      25.908  81.674  13.485  1.00  0.54
ATOM   2209  CB  ILE A 315      25.906  80.026  11.208  1.00  0.54
ATOM   2210  CG1 ILE A 315      26.924  81.170  11.079  1.00  0.54
ATOM   2211  CG2 ILE A 315      25.663  79.400   9.829  1.00  0.54
ATOM   2212  CD1 ILE A 315      28.290  80.694  10.624  1.00  0.54
ATOM   2213  N   SER A 316      23.775  81.230  13.961  1.00  0.63
ATOM   2214  CA  SER A 316      23.775  81.924  15.262  1.00  0.63
ATOM   2215  C   SER A 316      24.411  81.138  16.413  1.00  0.63
ATOM   2216  O   SER A 316      23.971  81.257  17.556  1.00  0.63
ATOM   2217  CB  SER A 316      22.340  82.287  15.653  1.00  0.63
ATOM   2218  OG  SER A 316      21.778  83.187  14.702  1.00  0.63
ATOM   2219  N   GLY A 317      25.458  80.370  16.125  1.00  0.67
ATOM   2220  CA  GLY A 317      26.123  79.628  17.193  1.00  0.67
ATOM   2221  C   GLY A 317      26.464  78.190  16.816  1.00  0.67
ATOM   2222  O   GLY A 317      26.195  77.741  15.705  1.00  0.67
ATOM   2223  N   ILE A 318      27.024  77.454  17.773  1.00  0.59
ATOM   2224  CA  ILE A 318      27.596  76.118  17.522  1.00  0.59
ATOM   2225  C   ILE A 318      26.484  75.140  17.274  1.00  0.59
ATOM   2226  O   ILE A 318      25.474  75.148  17.971  1.00  0.59
ATOM   2227  CB  ILE A 318      28.440  75.628  18.691  1.00  0.59
ATOM   2228  CG1 ILE A 318      29.113  74.291  18.382  1.00  0.59
ATOM   2229  CG2 ILE A 318      27.677  75.628  20.008  1.00  0.59
ATOM   2230  CD1 ILE A 318      30.118  73.869  19.460  1.00  0.59
ATOM   2231  N   ALA A 319      26.736  74.284  16.295  1.00  0.68
ATOM   2232  CA  ALA A 319      25.798  73.246  15.871  1.00  0.68
ATOM   2233  C   ALA A 319      24.369  73.745  15.719  1.00  0.68
ATOM   2234  O   ALA A 319      23.404  72.999  15.835  1.00  0.68
ATOM   2235  CB  ALA A 319      25.842  72.107  16.797  1.00  0.68
ATOM   2236  N   GLU A 320      24.266  75.024  15.380  1.00  0.66
ATOM   2237  CA  GLU A 320      22.963  75.653  15.151  1.00  0.66
ATOM   2238  C   GLU A 320      22.864  76.009  13.670  1.00  0.66
ATOM   2239  O   GLU A 320      22.640  77.084  13.206  1.00  0.66
ATOM   2240  CB  GLU A 320      22.808  76.853  16.091  1.00  0.66
ATOM   2241  CG  GLU A 320      21.433  77.531  15.976  1.00  0.66
ATOM   2242  CD  GLU A 320      21.273  78.399  14.718  1.00  0.66
ATOM   2243  OE1 GLU A 320      22.295  79.009  14.308  1.00  0.66
ATOM   2244  OE2 GLU A 320      20.146  78.445  14.186  1.00  0.66
ATOM   2245  N   PHE A 321      23.049  75.057  12.804  1.00  0.62
ATOM   2246  CA  PHE A 321      22.982  75.269  11.353  1.00  0.62
ATOM   2247  C   PHE A 321      21.668  75.954  10.948  1.00  0.62
ATOM   2248  O   PHE A 321      20.638  75.787  11.604  1.00  0.62
ATOM   2249  CB  PHE A 321      23.106  73.931  10.626  1.00  0.62
ATOM   2250  CG  PHE A 321      24.411  73.224  10.986  1.00  0.62
ATOM   2251  CD1 PHE A 321      25.608  73.642  10.420  1.00  0.62
ATOM   2252  CD2 PHE A 321      24.389  72.135  11.849  1.00  0.62
ATOM   2253  CE1 PHE A 321      26.788  72.975  10.728  1.00  0.62
ATOM   2254  CE2 PHE A 321      25.567  71.463  12.147  1.00  0.62
ATOM   2255  CZ  PHE A 321      26.767  71.887  11.594  1.00  0.62
ATOM   2256  N   PRO A 322      21.752  76.718   9.874  1.00  0.66
ATOM   2257  CA  PRO A 322      20.623  77.467   9.382  1.00  0.66
ATOM   2258  C   PRO A 322      19.653  76.725   8.515  1.00  0.66
ATOM   2259  O   PRO A 322      18.764  77.379   8.030  1.00  0.66
ATOM   2260  CB  PRO A 322      21.420  78.326   8.594  1.00  0.66
ATOM   2261  CG  PRO A 322      22.586  77.768   7.905  1.00  0.66
ATOM   2262  CD  PRO A 322      22.993  76.947   9.091  1.00  0.66
ATOM   2263  N   PHE A 323      19.823  75.417   8.424  1.00  0.67
ATOM   2264  CA  PHE A 323      18.911  74.537   7.684  1.00  0.67
ATOM   2265  C   PHE A 323      18.872  73.163   8.327  1.00  0.67
ATOM   2266  O   PHE A 323      19.914  72.582   8.624  1.00  0.67
ATOM   2267  CB  PHE A 323      19.361  74.403   6.223  1.00  0.67
ATOM   2268  CG  PHE A 323      19.312  75.715   5.442  1.00  0.67
ATOM   2269  CD1 PHE A 323      18.413  76.669   5.700  1.00  0.67
ATOM   2270  CD2 PHE A 323      20.196  76.008   4.483  1.00  0.67
ATOM   2271  CE1 PHE A 323      18.304  77.904   5.092  1.00  0.67
ATOM   2272  CE2 PHE A 323      20.174  77.236   3.855  1.00  0.67
ATOM   2273  CZ  PHE A 323      19.201  78.167   4.100  1.00  0.67
ATOM   2274  N   VAL A 324      17.660  72.652   8.475  1.00  0.73
ATOM   2275  CA  VAL A 324      17.449  71.324   9.079  1.00  0.73
ATOM   2276  C   VAL A 324      15.984  70.916   8.935  1.00  0.73
ATOM   2277  O   VAL A 324      15.171  71.744   8.550  1.00  0.73
ATOM   2278  CB  VAL A 324      17.892  71.400  10.528  1.00  0.73
ATOM   2279  CG1 VAL A 324      17.005  72.250  11.233  1.00  0.73
ATOM   2280  CG2 VAL A 324      17.883  70.215  11.361  1.00  0.73
ATOM   2281  N   PRO A 325      15.669  69.659   9.246  1.00  0.74
ATOM   2282  CA  PRO A 325      14.320  69.124   9.242  1.00  0.74
ATOM   2283  C   PRO A 325      13.402  70.137   9.911  1.00  0.74
ATOM   2284  O   PRO A 325      13.469  70.364  11.116  1.00  0.74
ATOM   2285  CB  PRO A 325      14.451  67.877  10.101  1.00  0.74
ATOM   2286  CG  PRO A 325      15.834  67.326   9.798  1.00  0.74
ATOM   2287  CD  PRO A 325      16.580  68.531   9.445  1.00  0.74
ATOM   2288  N   ILE A 326      12.618  70.807   9.086  1.00  0.67
ATOM   2289  CA  ILE A 326      11.750  71.900   9.545  1.00  0.67
ATOM   2290  C   ILE A 326      10.328  71.377   9.697  1.00  0.67
ATOM   2291  O   ILE A 326       9.859  70.559   8.914  1.00  0.67
ATOM   2292  CB  ILE A 326      11.734  73.051   8.545  1.00  0.67
ATOM   2293  CG1 ILE A 326      11.189  72.629   7.193  1.00  0.67
ATOM   2294  CG2 ILE A 326      13.110  73.521   8.281  1.00  0.67
ATOM   2295  CD1 ILE A 326      11.095  73.768   6.195  1.00  0.67
ATOM   2296  N   VAL A 327       9.653  71.847  10.727  1.00  0.68
ATOM   2297  CA  VAL A 327       8.240  71.508  10.960  1.00  0.68
ATOM   2298  C   VAL A 327       7.390  72.175   9.871  1.00  0.68
ATOM   2299  O   VAL A 327       6.978  73.326   9.967  1.00  0.68
ATOM   2300  CB  VAL A 327       7.811  71.976  12.353  1.00  0.68
ATOM   2301  CG1 VAL A 327       7.901  73.483  12.507  1.00  0.68
ATOM   2302  CG2 VAL A 327       6.388  71.505  12.661  1.00  0.68
ATOM   2303  N   ASP A 328       7.144  71.427   8.819  1.00  0.68
ATOM   2304  CA  ASP A 328       6.392  71.934   7.657  1.00  0.68
ATOM   2305  C   ASP A 328       4.948  71.420   7.660  1.00  0.68
ATOM   2306  O   ASP A 328       4.183  71.696   6.743  1.00  0.68
ATOM   2307  CB  ASP A 328       7.103  71.486   6.376  1.00  0.68
ATOM   2308  CG  ASP A 328       7.321  69.973   6.364  1.00  0.68
ATOM   2309  OD1 ASP A 328       6.774  69.285   7.258  1.00  0.68
ATOM   2310  OD2 ASP A 328       8.003  69.493   5.444  1.00  0.68
ATOM   2311  N   GLY A 329       4.609  70.677   8.721  1.00  0.66
ATOM   2312  CA  GLY A 329       3.284  70.046   8.842  1.00  0.66
ATOM   2313  C   GLY A 329       3.044  69.096   7.661  1.00  0.66
ATOM   2314  O   GLY A 329       1.945  68.591   7.473  1.00  0.66
ATOM   2315  N   SER A 330       4.111  68.831   6.913  1.00  0.69
ATOM   2316  CA  SER A 330       4.075  67.926   5.764  1.00  0.69
ATOM   2317  C   SER A 330       4.950  66.708   6.058  1.00  0.69
ATOM   2318  O   SER A 330       4.515  65.760   6.708  1.00  0.69
ATOM   2319  CB  SER A 330       4.561  68.650   4.504  1.00  0.69
ATOM   2320  OG  SER A 330       4.520  67.741   3.402  1.00  0.69
ATOM   2321  N   PHE A 331       6.211  66.788   5.629  1.00  0.70
ATOM   2322  CA  PHE A 331       7.165  65.692   5.819  1.00  0.70
ATOM   2323  C   PHE A 331       7.426  65.523   7.320  1.00  0.70
ATOM   2324  O   PHE A 331       7.688  64.431   7.803  1.00  0.70
ATOM   2325  CB  PHE A 331       8.468  66.018   5.089  1.00  0.70
ATOM   2326  CG  PHE A 331       9.272  64.746   4.812  1.00  0.70
ATOM   2327  CD1 PHE A 331      10.124  64.223   5.777  1.00  0.70
ATOM   2328  CD2 PHE A 331       9.142  64.110   3.584  1.00  0.70
ATOM   2329  CE1 PHE A 331      10.838  63.058   5.514  1.00  0.70
ATOM   2330  CE2 PHE A 331       9.856  62.948   3.321  1.00  0.70
ATOM   2331  CZ  PHE A 331      10.705  62.423   4.285  1.00  0.70
ATOM   2332  N   LEU A 332       7.359  66.641   8.039  1.00  0.68
ATOM   2333  CA  LEU A 332       7.577  66.669   9.485  1.00  0.68
ATOM   2334  C   LEU A 332       6.391  67.391  10.139  1.00  0.68
ATOM   2335  O   LEU A 332       6.439  68.601  10.370  1.00  0.68
ATOM   2336  CB  LEU A 332       8.881  67.432   9.748  1.00  0.68
ATOM   2337  CG  LEU A 332       9.685  66.832  10.902  1.00  0.68
ATOM   2338  CD1 LEU A 332      10.933  67.673  11.164  1.00  0.68
ATOM   2339  CD2 LEU A 332       8.851  66.702  12.166  1.00  0.68
ATOM   2340  N   ASP A 333       5.349  66.620  10.444  1.00  0.64
ATOM   2341  CA  ASP A 333       4.070  67.177  10.923  1.00  0.64
ATOM   2342  C   ASP A 333       4.166  67.985  12.220  1.00  0.64
ATOM   2343  O   ASP A 333       3.509  69.012  12.354  1.00  0.64
ATOM   2344  CB  ASP A 333       3.035  66.071  11.101  1.00  0.64
ATOM   2345  CG  ASP A 333       2.676  65.456   9.768  1.00  0.64
ATOM   2346  OD1 ASP A 333       2.113  66.132   8.904  1.00  0.64
ATOM   2347  OD2 ASP A 333       2.942  64.291   9.726  1.00  0.64
ATOM   2348  N   GLU A 334       4.940  67.492  13.180  1.00  0.61
ATOM   2349  CA  GLU A 334       5.075  68.194  14.467  1.00  0.61
ATOM   2350  C   GLU A 334       6.500  68.098  14.999  1.00  0.61
ATOM   2351  O   GLU A 334       7.389  67.614  14.316  1.00  0.61
ATOM   2352  CB  GLU A 334       4.084  67.612  15.470  1.00  0.61
ATOM   2353  CG  GLU A 334       4.373  66.134  15.774  1.00  0.61
ATOM   2354  CD  GLU A 334       3.361  65.545  16.726  1.00  0.61
ATOM   2355  OE1 GLU A 334       2.697  66.337  17.307  1.00  0.61
ATOM   2356  OE2 GLU A 334       3.121  64.346  16.729  1.00  0.61
ATOM   2357  N   SER A 335       6.688  68.525  16.239  1.00  0.65
ATOM   2358  CA  SER A 335       8.000  68.429  16.881  1.00  0.65
ATOM   2359  C   SER A 335       8.365  66.945  16.942  1.00  0.65
ATOM   2360  O   SER A 335       7.505  66.109  17.222  1.00  0.65
ATOM   2361  CB  SER A 335       7.979  69.040  18.280  1.00  0.65
ATOM   2362  OG  SER A 335       7.072  68.338  19.095  1.00  0.65
ATOM   2363  N   PRO A 336       9.628  66.632  16.668  1.00  0.71
ATOM   2364  CA  PRO A 336      10.114  65.245  16.601  1.00  0.71
ATOM   2365  C   PRO A 336       9.622  64.455  17.817  1.00  0.71
ATOM   2366  O   PRO A 336       9.076  63.370  17.695  1.00  0.71
ATOM   2367  CB  PRO A 336      11.631  65.403  16.630  1.00  0.71
ATOM   2368  CG  PRO A 336      11.850  66.722  15.901  1.00  0.71
ATOM   2369  CD  PRO A 336      10.699  67.599  16.380  1.00  0.71
ATOM   2370  N   GLY A 337       9.734  65.094  18.984  1.00  0.74
ATOM   2371  CA  GLY A 337       9.305  64.500  20.261  1.00  0.74
ATOM   2372  C   GLY A 337       7.783  64.356  20.362  1.00  0.74
ATOM   2373  O   GLY A 337       7.282  63.486  21.068  1.00  0.74
ATOM   2374  N   LYS A 338       7.063  65.271  19.722  1.00  0.61
ATOM   2375  CA  LYS A 338       5.593  65.276  19.773  1.00  0.61
ATOM   2376  C   LYS A 338       5.007  64.171  18.901  1.00  0.61
ATOM   2377  O   LYS A 338       3.880  63.770  19.093  1.00  0.61
ATOM   2378  CB  LYS A 338       5.033  66.619  19.348  1.00  0.61
ATOM   2379  CG  LYS A 338       3.571  66.781  19.699  1.00  0.61
ATOM   2380  CD  LYS A 338       3.028  68.154  19.253  1.00  0.61
ATOM   2381  CE  LYS A 338       1.499  68.232  19.403  1.00  0.61
ATOM   2382  NZ  LYS A 338       0.755  67.360  18.480  1.00  0.61
ATOM   2383  N   SER A 339       5.736  63.776  17.870  1.00  0.68
ATOM   2384  CA  SER A 339       5.286  62.700  16.972  1.00  0.68
ATOM   2385  C   SER A 339       5.461  61.373  17.671  1.00  0.68
ATOM   2386  O   SER A 339       4.613  60.530  17.585  1.00  0.68
ATOM   2387  CB  SER A 339       6.065  62.720  15.663  1.00  0.68
ATOM   2388  OG  SER A 339       7.443  62.485  15.923  1.00  0.68
ATOM   2389  N   LEU A 340       6.492  61.278  18.487  1.00  0.65
ATOM   2390  CA  LEU A 340       6.800  60.056  19.227  1.00  0.65
ATOM   2391  C   LEU A 340       5.670  59.748  20.214  1.00  0.65
ATOM   2392  O   LEU A 340       5.260  58.596  20.346  1.00  0.65
ATOM   2393  CB  LEU A 340       8.133  60.248  19.926  1.00  0.65
ATOM   2394  CG  LEU A 340       8.354  58.972  20.662  1.00  0.65
ATOM   2395  CD1 LEU A 340       9.582  58.910  20.628  1.00  0.65
ATOM   2396  CD2 LEU A 340       7.868  58.896  22.080  1.00  0.65
ATOM   2397  N   THR A 341       5.142  60.803  20.823  1.00  0.64
ATOM   2398  CA  THR A 341       4.034  60.669  21.782  1.00  0.64
ATOM   2399  C   THR A 341       2.943  59.748  21.211  1.00  0.64
ATOM   2400  O   THR A 341       2.599  58.742  21.826  1.00  0.64
ATOM   2401  CB  THR A 341       3.422  62.034  22.093  1.00  0.64
ATOM   2402  OG1 THR A 341       2.867  62.577  20.913  1.00  0.64
ATOM   2403  CG2 THR A 341       4.451  62.981  22.711  1.00  0.64
ATOM   2404  N   THR A 342       2.519  60.042  19.986  1.00  0.57
ATOM   2405  CA  THR A 342       1.471  59.257  19.328  1.00  0.57
ATOM   2406  C   THR A 342       2.040  58.592  18.090  1.00  0.57
ATOM   2407  O   THR A 342       1.862  59.128  17.003  1.00  0.57
ATOM   2408  CB  THR A 342       0.287  60.144  18.933  1.00  0.57
ATOM   2409  OG1 THR A 342      -0.257  60.764  20.100  1.00  0.57
ATOM   2410  CG2 THR A 342      -0.797  59.327  18.213  1.00  0.57
ATOM   2411  N   LYS A 343       2.599  57.409  18.289  1.00  0.59
ATOM   2412  CA  LYS A 343       3.159  56.596  17.210  1.00  0.59
ATOM   2413  C   LYS A 343       3.494  55.201  17.725  1.00  0.59
ATOM   2414  O   LYS A 343       3.678  55.025  18.921  1.00  0.59
ATOM   2415  CB  LYS A 343       4.413  57.283  16.786  1.00  0.59
ATOM   2416  CG  LYS A 343       4.299  58.556  16.002  1.00  0.59
ATOM   2417  CD  LYS A 343       3.397  58.549  14.798  1.00  0.59
ATOM   2418  CE  LYS A 343       3.206  59.962  14.258  1.00  0.59
ATOM   2419  NZ  LYS A 343       2.392  59.916  13.048  1.00  0.59
ATOM   2420  N   ASN A 344       3.430  54.234  16.822  1.00  0.62
ATOM   2421  CA  ASN A 344       3.738  52.837  17.149  1.00  0.62
ATOM   2422  C   ASN A 344       4.845  52.325  16.233  1.00  0.62
ATOM   2423  O   ASN A 344       4.672  52.219  15.020  1.00  0.62
ATOM   2424  CB  ASN A 344       2.494  51.969  16.953  1.00  0.62
ATOM   2425  CG  ASN A 344       2.735  50.541  17.443  1.00  0.62
ATOM   2426  OD1 ASN A 344       3.863  50.071  17.512  1.00  0.62
ATOM   2427  ND2 ASN A 344       1.652  49.876  17.802  1.00  0.62
ATOM   2428  N   TYR A 345       5.989  52.067  16.837  1.00  0.61
ATOM   2429  CA  TYR A 345       7.082  51.593  16.020  1.00  0.61
ATOM   2430  C   TYR A 345       7.493  50.190  16.398  1.00  0.61
ATOM   2431  O   TYR A 345       8.621  49.725  16.295  1.00  0.61
ATOM   2432  CB  TYR A 345       7.916  52.630  16.350  1.00  0.61
ATOM   2433  CG  TYR A 345       8.241  54.030  16.074  1.00  0.61
ATOM   2434  CD1 TYR A 345       7.057  54.635  16.062  1.00  0.61
ATOM   2435  CD2 TYR A 345       9.411  54.728  15.818  1.00  0.61
ATOM   2436  CE1 TYR A 345       6.991  55.931  15.743  1.00  0.61
ATOM   2437  CE2 TYR A 345       9.359  56.060  15.508  1.00  0.61
ATOM   2438  CZ  TYR A 345       8.112  56.623  15.470  1.00  0.61
ATOM   2439  OH  TYR A 345       7.951  57.857  15.137  1.00  0.61
ATOM   2440  N   LYS A 346       6.424  49.455  16.669  1.00  0.64
ATOM   2441  CA  LYS A 346       6.503  48.040  17.046  1.00  0.64
ATOM   2442  C   LYS A 346       7.409  47.252  16.089  1.00  0.64
ATOM   2443  O   LYS A 346       8.311  46.549  16.533  1.00  0.64
ATOM   2444  CB  LYS A 346       5.103  47.421  17.031  1.00  0.64
ATOM   2445  CG  LYS A 346       5.161  45.912  17.267  1.00  0.64
ATOM   2446  CD  LYS A 346       3.789  45.275  17.095  1.00  0.64
ATOM   2447  CE  LYS A 346       3.885  43.751  17.182  1.00  0.64
ATOM   2448  NZ  LYS A 346       2.575  43.128  16.935  1.00  0.64
ATOM   2449  N   LYS A 347       7.131  47.366  14.792  1.00  0.65
ATOM   2450  CA  LYS A 347       7.891  46.600  13.790  1.00  0.65
ATOM   2451  C   LYS A 347       9.115  47.369  13.281  1.00  0.65
ATOM   2452  O   LYS A 347       9.618  47.087  12.194  1.00  0.65
ATOM   2453  CB  LYS A 347       6.986  46.221  12.614  1.00  0.65
ATOM   2454  CG  LYS A 347       6.520  47.452  11.831  1.00  0.65
ATOM   2455  CD  LYS A 347       5.651  47.036  10.647  1.00  0.65
ATOM   2456  CE  LYS A 347       5.163  48.249   9.851  1.00  0.65
ATOM   2457  NZ  LYS A 347       6.283  48.982   9.242  1.00  0.65
ATOM   2458  N   THR A 348       9.605  48.292  14.092  1.00  0.72
ATOM   2459  CA  THR A 348      10.794  49.053  13.713  1.00  0.72
ATOM   2460  C   THR A 348      11.996  48.515  14.484  1.00  0.72
ATOM   2461  O   THR A 348      11.911  48.172  15.667  1.00  0.72
ATOM   2462  CB  THR A 348      10.572  50.533  13.945  1.00  0.72
ATOM   2463  OG1 THR A 348       9.448  51.066  13.312  1.00  0.72
ATOM   2464  CG2 THR A 348      11.659  51.404  13.376  1.00  0.72
ATOM   2465  N   ASN A 349      13.127  48.491  13.790  1.00  0.77
ATOM   2466  CA  ASN A 349      14.395  48.013  14.356  1.00  0.77
ATOM   2467  C   ASN A 349      15.438  49.109  14.247  1.00  0.77
ATOM   2468  O   ASN A 349      15.850  49.457  13.147  1.00  0.77
ATOM   2469  CB  ASN A 349      14.884  46.779  13.597  1.00  0.77
ATOM   2470  CG  ASN A 349      13.927  45.599  13.758  1.00  0.77
ATOM   2471  OD1 ASN A 349      13.390  45.085  12.786  1.00  0.77
ATOM   2472  ND2 ASN A 349      13.751  45.179  15.001  1.00  0.77
ATOM   2473  N   ILE A 350      15.783  49.699  15.387  1.00  0.72
ATOM   2474  CA  ILE A 350      16.753  50.814  15.411  1.00  0.72
ATOM   2475  C   ILE A 350      18.035  50.365  16.076  1.00  0.72
ATOM   2476  O   ILE A 350      18.035  49.846  17.185  1.00  0.72
ATOM   2477  CB  ILE A 350      16.158  52.050  16.113  1.00  0.72
ATOM   2478  CG1 ILE A 350      15.208  52.847  15.262  1.00  0.72
ATOM   2479  CG2 ILE A 350      17.226  53.046  16.463  1.00  0.72
ATOM   2480  CD1 ILE A 350      14.395  51.929  14.502  1.00  0.72
ATOM   2481  N   LEU A 351      19.097  50.639  15.341  1.00  0.72
ATOM   2482  CA  LEU A 351      20.473  50.410  15.779  1.00  0.72
ATOM   2483  C   LEU A 351      21.197  51.750  15.750  1.00  0.72
ATOM   2484  O   LEU A 351      21.537  52.261  14.694  1.00  0.72
ATOM   2485  CB  LEU A 351      21.155  49.428  14.824  1.00  0.72
ATOM   2486  CG  LEU A 351      22.675  49.409  15.020  1.00  0.72
ATOM   2487  CD1 LEU A 351      23.035  49.037  16.458  1.00  0.72
ATOM   2488  CD2 LEU A 351      23.333  48.445  14.043  1.00  0.72
ATOM   2489  N   ILE A 352      21.306  52.362  16.913  1.00  0.71
ATOM   2490  CA  ILE A 352      21.916  53.697  17.029  1.00  0.71
ATOM   2491  C   ILE A 352      22.976  53.690  18.127  1.00  0.71
ATOM   2492  O   ILE A 352      23.184  52.688  18.803  1.00  0.71
ATOM   2493  CB  ILE A 352      20.850  54.742  17.354  1.00  0.71
ATOM   2494  CG1 ILE A 352      20.215  54.481  18.720  1.00  0.71
ATOM   2495  CG2 ILE A 352      19.792  54.709  16.289  1.00  0.71
ATOM   2496  CD1 ILE A 352      19.212  55.573  19.093  1.00  0.71
ATOM   2497  N   GLY A 353      23.633  54.835  18.264  1.00  0.76
ATOM   2498  CA  GLY A 353      24.618  55.046  19.324  1.00  0.76
ATOM   2499  C   GLY A 353      25.374  56.350  19.107  1.00  0.76
ATOM   2500  O   GLY A 353      24.938  57.206  18.333  1.00  0.76
ATOM   2501  N   ALA A 354      26.494  56.473  19.803  1.00  0.75
ATOM   2502  CA  ALA A 354      27.354  57.661  19.708  1.00  0.75
ATOM   2503  C   ALA A 354      28.825  57.260  19.825  1.00  0.75
ATOM   2504  O   ALA A 354      29.145  56.100  20.069  1.00  0.75
ATOM   2505  CB  ALA A 354      26.988  58.631  20.830  1.00  0.75
ATOM   2506  N   ASN A 355      29.695  58.242  19.651  1.00  0.63
ATOM   2507  CA  ASN A 355      31.140  58.062  19.784  1.00  0.63
ATOM   2508  C   ASN A 355      31.587  58.756  21.074  1.00  0.63
ATOM   2509  O   ASN A 355      31.122  59.857  21.374  1.00  0.63
ATOM   2510  CB  ASN A 355      31.820  58.681  18.562  1.00  0.63
ATOM   2511  CG  ASN A 355      33.300  58.380  18.534  1.00  0.63
ATOM   2512  OD1 ASN A 355      33.838  58.114  19.574  1.00  0.63
ATOM   2513  ND2 ASN A 355      33.878  58.357  17.348  1.00  0.63
ATOM   2514  N   LYS A 356      32.509  58.112  21.782  1.00  0.61
ATOM   2515  CA  LYS A 356      32.991  58.537  23.096  1.00  0.61
ATOM   2516  C   LYS A 356      33.068  60.059  23.268  1.00  0.61
ATOM   2517  O   LYS A 356      32.689  60.583  24.310  1.00  0.61
ATOM   2518  CB  LYS A 356      34.367  57.935  23.369  1.00  0.61
ATOM   2519  CG  LYS A 356      34.894  58.323  24.754  1.00  0.61
ATOM   2520  CD  LYS A 356      33.996  57.773  25.866  1.00  0.61
ATOM   2521  CE  LYS A 356      34.517  58.169  27.248  1.00  0.61
ATOM   2522  NZ  LYS A 356      34.467  59.624  27.444  1.00  0.61
ATOM   2523  N   GLU A 357      33.625  60.742  22.272  1.00  0.62
ATOM   2524  CA  GLU A 357      33.775  62.199  22.343  1.00  0.62
ATOM   2525  C   GLU A 357      33.170  62.847  21.099  1.00  0.62
ATOM   2526  O   GLU A 357      33.868  63.365  20.234  1.00  0.62
ATOM   2527  CB  GLU A 357      35.257  62.514  22.475  1.00  0.62
ATOM   2528  CG  GLU A 357      35.505  63.996  22.774  1.00  0.62
ATOM   2529  CD  GLU A 357      37.000  64.283  22.952  1.00  0.62
ATOM   2530  OE1 GLU A 357      37.761  63.307  22.879  1.00  0.62
ATOM   2531  OE2 GLU A 357      37.340  65.470  23.126  1.00  0.62
ATOM   2532  N   GLU A 358      31.845  62.911  21.096  1.00  0.66
ATOM   2533  CA  GLU A 358      31.068  63.473  19.979  1.00  0.66
ATOM   2534  C   GLU A 358      31.534  64.890  19.610  1.00  0.66
ATOM   2535  O   GLU A 358      32.223  65.097  18.615  1.00  0.66
ATOM   2536  CB  GLU A 358      29.588  63.518  20.371  1.00  0.66
ATOM   2537  CG  GLU A 358      28.908  62.157  20.432  1.00  0.66
ATOM   2538  CD  GLU A 358      28.555  61.647  19.038  1.00  0.66
ATOM   2539  OE1 GLU A 358      28.471  62.476  18.106  1.00  0.66
ATOM   2540  OE2 GLU A 358      28.383  60.427  18.934  1.00  0.66
ATOM   2541  N   GLY A 359      31.125  65.841  20.451  1.00  0.70
ATOM   2542  CA  GLY A 359      31.230  67.278  20.174  1.00  0.70
ATOM   2543  C   GLY A 359      32.640  67.842  20.118  1.00  0.70
ATOM   2544  O   GLY A 359      32.757  68.986  19.732  1.00  0.70
ATOM   2545  N   ASN A 360      33.673  67.061  20.410  1.00  0.62
ATOM   2546  CA  ASN A 360      35.041  67.610  20.422  1.00  0.62
ATOM   2547  C   ASN A 360      35.377  68.261  19.067  1.00  0.62
ATOM   2548  O   ASN A 360      36.014  69.303  19.007  1.00  0.62
ATOM   2549  CB  ASN A 360      36.065  66.534  20.721  1.00  0.62
ATOM   2550  CG  ASN A 360      36.095  65.437  19.671  1.00  0.62
ATOM   2551  OD1 ASN A 360      35.831  65.616  18.517  1.00  0.62
ATOM   2552  ND2 ASN A 360      36.446  64.263  20.070  1.00  0.62
ATOM   2553  N   TYR A 361      34.779  67.710  18.009  1.00  0.57
ATOM   2554  CA  TYR A 361      35.054  68.087  16.628  1.00  0.57
ATOM   2555  C   TYR A 361      34.482  69.485  16.431  1.00  0.57
ATOM   2556  O   TYR A 361      35.177  70.392  15.985  1.00  0.57
ATOM   2557  CB  TYR A 361      34.358  67.099  15.689  1.00  0.57
ATOM   2558  CG  TYR A 361      34.483  67.556  14.233  1.00  0.57
ATOM   2559  CD1 TYR A 361      33.660  68.571  13.758  1.00  0.57
ATOM   2560  CD2 TYR A 361      35.367  66.922  13.371  1.00  0.57
ATOM   2561  CE1 TYR A 361      33.723  68.956  12.428  1.00  0.57
ATOM   2562  CE2 TYR A 361      35.425  67.300  12.035  1.00  0.57
ATOM   2563  CZ  TYR A 361      34.602  68.315  11.564  1.00  0.57
ATOM   2564  OH  TYR A 361      34.641  68.667  10.255  1.00  0.57
ATOM   2565  N   PHE A 362      33.198  69.620  16.752  1.00  0.56
ATOM   2566  CA  PHE A 362      32.475  70.889  16.565  1.00  0.56
ATOM   2567  C   PHE A 362      33.052  71.936  17.511  1.00  0.56
ATOM   2568  O   PHE A 362      32.739  73.102  17.414  1.00  0.56
ATOM   2569  CB  PHE A 362      30.985  70.681  16.837  1.00  0.56
ATOM   2570  CG  PHE A 362      30.438  69.547  15.967  1.00  0.56
ATOM   2571  CD1 PHE A 362      30.604  68.233  16.390  1.00  0.56
ATOM   2572  CD2 PHE A 362      29.783  69.815  14.770  1.00  0.56
ATOM   2573  CE1 PHE A 362      30.117  67.186  15.621  1.00  0.56
ATOM   2574  CE2 PHE A 362      29.293  68.765  14.001  1.00  0.56
ATOM   2575  CZ  PHE A 362      29.459  67.454  14.427  1.00  0.56
ATOM   2576  N   ILE A 363      33.829  71.474  18.476  1.00  0.55
ATOM   2577  CA  ILE A 363      34.517  72.339  19.434  1.00  0.55
ATOM   2578  C   ILE A 363      35.673  73.068  18.779  1.00  0.55
ATOM   2579  O   ILE A 363      35.558  74.260  18.507  1.00  0.55
ATOM   2580  CB  ILE A 363      35.020  71.525  20.622  1.00  0.55
ATOM   2581  CG1 ILE A 363      33.894  70.744  21.246  1.00  0.55
ATOM   2582  CG2 ILE A 363      35.666  72.450  21.674  1.00  0.55
ATOM   2583  CD1 ILE A 363      32.837  71.671  21.610  1.00  0.55
ATOM   2584  N   MET A 364      36.758  72.329  18.534  1.00  0.51
ATOM   2585  CA  MET A 364      37.970  72.898  17.918  1.00  0.51
ATOM   2586  C   MET A 364      37.662  73.465  16.521  1.00  0.51
ATOM   2587  O   MET A 364      38.549  73.798  15.742  1.00  0.51
ATOM   2588  CB  MET A 364      39.035  71.809  17.788  1.00  0.51
ATOM   2589  CG  MET A 364      40.337  72.324  17.169  1.00  0.51
ATOM   2590  SD  MET A 364      41.187  73.525  18.198  1.00  0.51
ATOM   2591  CE  MET A 364      41.786  72.498  19.320  1.00  0.51
ATOM   2592  N   TYR A 365      36.383  73.580  16.203  1.00  0.44
ATOM   2593  CA  TYR A 365      35.909  74.159  14.957  1.00  0.44
ATOM   2594  C   TYR A 365      35.063  75.369  15.259  1.00  0.44
ATOM   2595  O   TYR A 365      35.410  76.472  14.825  1.00  0.44
ATOM   2596  CB  TYR A 365      35.030  73.159  14.220  1.00  0.44
ATOM   2597  CG  TYR A 365      35.632  72.853  12.857  1.00  0.44
ATOM   2598  CD1 TYR A 365      35.405  73.697  11.777  1.00  0.44
ATOM   2599  CD2 TYR A 365      36.455  71.745  12.720  1.00  0.44
ATOM   2600  CE1 TYR A 365      36.015  73.434  10.557  1.00  0.44
ATOM   2601  CE2 TYR A 365      37.064  71.481  11.501  1.00  0.44
ATOM   2602  CZ  TYR A 365      36.840  72.324  10.423  1.00  0.44
ATOM   2603  OH  TYR A 365      37.452  72.068   9.238  1.00  0.44
ATOM   2604  N   TYR A 366      33.968  75.112  15.977  1.00  0.42
ATOM   2605  CA  TYR A 366      33.094  76.183  16.461  1.00  0.42
ATOM   2606  C   TYR A 366      33.896  77.028  17.451  1.00  0.42
ATOM   2607  O   TYR A 366      33.478  77.292  18.569  1.00  0.42
ATOM   2608  CB  TYR A 366      31.846  75.619  17.110  1.00  0.42
ATOM   2609  CG  TYR A 366      30.915  76.727  17.563  1.00  0.42
ATOM   2610  CD1 TYR A 366      30.149  77.393  16.620  1.00  0.42
ATOM   2611  CD2 TYR A 366      30.827  77.058  18.916  1.00  0.42
ATOM   2612  CE1 TYR A 366      29.320  78.422  17.029  1.00  0.42
ATOM   2613  CE2 TYR A 366      29.945  78.047  19.330  1.00  0.42
ATOM   2614  CZ  TYR A 366      29.209  78.737  18.388  1.00  0.42
ATOM   2615  OH  TYR A 366      28.359  79.705  18.805  1.00  0.42
ATOM   2616  N   LEU A 367      35.173  77.164  17.135  1.00  0.40
ATOM   2617  CA  LEU A 367      36.128  78.116  17.649  1.00  0.40
ATOM   2618  C   LEU A 367      37.250  77.450  18.435  1.00  0.40
ATOM   2619  O   LEU A 367      37.060  76.841  19.485  1.00  0.40
ATOM   2620  CB  LEU A 367      35.421  79.208  18.450  1.00  0.40
ATOM   2621  CG  LEU A 367      36.424  80.174  19.028  1.00  0.40
ATOM   2622  CD1 LEU A 367      35.763  81.518  19.279  1.00  0.40
ATOM   2623  CD2 LEU A 367      36.922  79.661  20.367  1.00  0.40
ATOM   2624  N   THR A 368      38.434  77.739  17.923  1.00  0.45
ATOM   2625  CA  THR A 368      39.696  77.493  18.615  1.00  0.45
ATOM   2626  C   THR A 368      39.993  78.826  19.176  1.00  0.45
ATOM   2627  O   THR A 368      39.406  78.995  20.236  1.00  0.45
ATOM   2628  CB  THR A 368      40.804  77.096  17.663  1.00  0.45
ATOM   2629  OG1 THR A 368      40.953  78.073  16.635  1.00  0.45
ATOM   2630  CG2 THR A 368      40.400  75.874  16.924  1.00  0.45
ATOM   2631  N   ASP A 369      40.616  79.753  18.423  1.00  0.42
ATOM   2632  CA  ASP A 369      41.207  80.990  18.926  1.00  0.42
ATOM   2633  C   ASP A 369      41.939  80.640  20.233  1.00  0.42
ATOM   2634  O   ASP A 369      43.012  81.057  20.541  1.00  0.42
ATOM   2635  CB  ASP A 369      40.100  82.018  19.192  1.00  0.42
ATOM   2636  CG  ASP A 369      39.480  82.587  17.911  1.00  0.42
ATOM   2637  OD1 ASP A 369      40.216  82.660  16.904  1.00  0.42
ATOM   2638  OD2 ASP A 369      38.295  82.974  17.980  1.00  0.42
ATOM   2639  N   LEU A 370      41.471  79.665  20.934  1.00  0.46
ATOM   2640  CA  LEU A 370      41.726  79.039  22.168  1.00  0.46
ATOM   2641  C   LEU A 370      42.393  77.679  21.873  1.00  0.46
ATOM   2642  O   LEU A 370      43.319  77.386  22.617  1.00  0.46
ATOM   2643  CB  LEU A 370      40.422  79.089  22.991  1.00  0.46
ATOM   2644  CG  LEU A 370      40.645  78.499  24.298  1.00  0.46
ATOM   2645  CD1 LEU A 370      39.569  79.117  25.252  1.00  0.46
ATOM   2646  CD2 LEU A 370      40.736  77.034  23.790  1.00  0.46
ATOM   2647  N   PHE A 371      41.729  76.761  21.159  1.00  0.46
ATOM   2648  CA  PHE A 371      42.239  75.395  21.082  1.00  0.46
ATOM   2649  C   PHE A 371      43.185  75.151  19.896  1.00  0.46
ATOM   2650  O   PHE A 371      43.231  75.934  18.950  1.00  0.46
ATOM   2651  CB  PHE A 371      40.993  74.567  21.106  1.00  0.46
ATOM   2652  CG  PHE A 371      40.239  74.303  22.308  1.00  0.46
ATOM   2653  CD1 PHE A 371      40.596  73.371  23.200  1.00  0.46
ATOM   2654  CD2 PHE A 371      39.154  75.100  22.493  1.00  0.46
ATOM   2655  CE1 PHE A 371      39.908  73.325  24.325  1.00  0.46
ATOM   2656  CE2 PHE A 371      38.490  75.077  23.701  1.00  0.46
ATOM   2657  CZ  PHE A 371      38.875  74.187  24.657  1.00  0.46
ATOM   2658  N   LYS A 372      43.953  74.065  19.998  1.00  0.54
ATOM   2659  CA  LYS A 372      44.902  73.636  18.956  1.00  0.54
ATOM   2660  C   LYS A 372      44.536  72.280  18.350  1.00  0.54
ATOM   2661  O   LYS A 372      44.300  71.344  19.077  1.00  0.54
ATOM   2662  CB  LYS A 372      46.277  73.538  19.605  1.00  0.54
ATOM   2663  CG  LYS A 372      47.366  73.239  18.575  1.00  0.54
ATOM   2664  CD  LYS A 372      47.542  74.390  17.588  1.00  0.54
ATOM   2665  CE  LYS A 372      48.665  74.101  16.593  1.00  0.54
ATOM   2666  NZ  LYS A 372      48.360  72.922  15.767  1.00  0.54
ATOM   2667  N   ASN A 373      44.709  72.147  17.050  1.00  0.54
ATOM   2668  CA  ASN A 373      44.322  70.955  16.283  1.00  0.54
ATOM   2669  C   ASN A 373      44.958  69.679  16.803  1.00  0.54
ATOM   2670  O   ASN A 373      44.255  68.732  16.905  1.00  0.54
ATOM   2671  CB  ASN A 373      44.754  71.125  14.835  1.00  0.54
ATOM   2672  CG  ASN A 373      44.347  69.936  13.958  1.00  0.54
ATOM   2673  OD1 ASN A 373      45.025  68.918  13.944  1.00  0.54
ATOM   2674  ND2 ASN A 373      43.230  70.071  13.272  1.00  0.54
ATOM   2675  N   THR A 374      46.256  69.644  17.007  1.00  0.56
ATOM   2676  CA  THR A 374      46.962  68.418  17.416  1.00  0.56
ATOM   2677  C   THR A 374      47.149  68.377  18.937  1.00  0.56
ATOM   2678  O   THR A 374      46.497  67.611  19.638  1.00  0.56
ATOM   2679  CB  THR A 374      48.320  68.312  16.710  1.00  0.56
ATOM   2680  OG1 THR A 374      48.925  67.070  17.072  1.00  0.56
ATOM   2681  CG2 THR A 374      49.266  69.492  17.020  1.00  0.56
ATOM   2682  N   GLU A 375      48.082  69.186  19.433  1.00  0.56
ATOM   2683  CA  GLU A 375      48.441  69.239  20.842  1.00  0.56
ATOM   2684  C   GLU A 375      47.211  69.697  21.622  1.00  0.56
ATOM   2685  O   GLU A 375      46.389  70.469  21.126  1.00  0.56
ATOM   2686  CB  GLU A 375      49.606  70.202  21.063  1.00  0.56
ATOM   2687  CG  GLU A 375      49.271  71.628  20.636  1.00  0.56
ATOM   2688  CD  GLU A 375      50.433  72.578  20.880  1.00  0.56
ATOM   2689  OE1 GLU A 375      51.500  72.321  20.284  1.00  0.56
ATOM   2690  OE2 GLU A 375      50.233  73.522  21.670  1.00  0.56
ATOM   2691  N   SER A 376      47.114  69.179  22.834  1.00  0.53
ATOM   2692  CA  SER A 376      45.997  69.507  23.730  1.00  0.53
ATOM   2693  C   SER A 376      46.211  70.895  24.328  1.00  0.53
ATOM   2694  O   SER A 376      47.216  71.148  24.989  1.00  0.53
ATOM   2695  CB  SER A 376      45.911  68.475  24.853  1.00  0.53
ATOM   2696  OG  SER A 376      44.820  68.794  25.716  1.00  0.53
ATOM   2697  N   VAL A 377      45.292  71.798  24.017  1.00  0.48
ATOM   2698  CA  VAL A 377      45.310  73.117  24.672  1.00  0.48
ATOM   2699  C   VAL A 377      44.758  72.882  26.090  1.00  0.48
ATOM   2700  O   VAL A 377      43.972  71.955  26.289  1.00  0.48
ATOM   2701  CB  VAL A 377      44.510  74.128  23.873  1.00  0.48
ATOM   2702  CG1 VAL A 377      43.145  73.765  24.031  1.00  0.48
ATOM   2703  CG2 VAL A 377      44.608  75.530  24.428  1.00  0.48
ATOM   2704  N   TYR A 378      45.197  73.693  27.027  1.00  0.33
ATOM   2705  CA  TYR A 378      44.790  73.495  28.408  1.00  0.33
ATOM   2706  C   TYR A 378      44.091  74.735  28.972  1.00  0.33
ATOM   2707  O   TYR A 378      44.673  75.605  29.599  1.00  0.33
ATOM   2708  CB  TYR A 378      46.036  73.049  29.171  1.00  0.33
ATOM   2709  CG  TYR A 378      47.081  74.152  29.276  1.00  0.33
ATOM   2710  CD1 TYR A 378      47.089  75.103  30.290  1.00  0.33
ATOM   2711  CD2 TYR A 378      48.083  74.158  28.326  1.00  0.33
ATOM   2712  CE1 TYR A 378      48.072  76.062  30.356  1.00  0.33
ATOM   2713  CE2 TYR A 378      49.089  75.110  28.394  1.00  0.33
ATOM   2714  CZ  TYR A 378      49.079  76.062  29.405  1.00  0.33
ATOM   2715  OH  TYR A 378      50.049  77.010  29.459  1.00  0.33
ATOM   2716  N   VAL A 379      42.788  74.763  28.808  1.00  0.49
ATOM   2717  CA  VAL A 379      41.920  75.887  29.245  1.00  0.49
ATOM   2718  C   VAL A 379      42.051  76.230  30.692  1.00  0.49
ATOM   2719  O   VAL A 379      42.031  75.368  31.543  1.00  0.49
ATOM   2720  CB  VAL A 379      40.454  75.588  29.018  1.00  0.49
ATOM   2721  CG1 VAL A 379      40.060  74.363  29.519  1.00  0.49
ATOM   2722  CG2 VAL A 379      39.304  76.232  29.565  1.00  0.49
ATOM   2723  N   ASP A 380      42.051  77.515  30.935  1.00  0.50
ATOM   2724  CA  ASP A 380      41.977  78.076  32.286  1.00  0.50
ATOM   2725  C   ASP A 380      40.506  78.141  32.738  1.00  0.50
ATOM   2726  O   ASP A 380      39.559  77.935  32.006  1.00  0.50
ATOM   2727  CB  ASP A 380      42.599  79.470  32.253  1.00  0.50
ATOM   2728  CG  ASP A 380      42.793  80.067  33.654  1.00  0.50
ATOM   2729  OD1 ASP A 380      42.053  79.749  34.585  1.00  0.50
ATOM   2730  OD2 ASP A 380      43.699  80.884  33.814  1.00  0.50
ATOM   2731  N   ARG A 381      40.259  78.265  34.020  1.00  0.55
ATOM   2732  CA  ARG A 381      38.921  78.474  34.567  1.00  0.55
ATOM   2733  C   ARG A 381      38.304  79.758  34.000  1.00  0.55
ATOM   2734  O   ARG A 381      37.102  79.966  34.090  1.00  0.55
ATOM   2735  CB  ARG A 381      38.990  78.536  36.093  1.00  0.55
ATOM   2736  CG  ARG A 381      37.848  77.726  36.713  1.00  0.55
ATOM   2737  CD  ARG A 381      36.460  78.297  36.420  1.00  0.55
ATOM   2738  NE  ARG A 381      35.438  77.350  36.884  1.00  0.55
ATOM   2739  CZ  ARG A 381      34.155  77.650  37.108  1.00  0.55
ATOM   2740  NH1 ARG A 381      33.706  78.896  36.947  1.00  0.55
ATOM   2741  NH2 ARG A 381      33.306  76.688  37.474  1.00  0.55
ATOM   2742  N   THR A 382      39.158  80.625  33.460  1.00  0.65
ATOM   2743  CA  THR A 382      38.719  81.890  32.857  1.00  0.65
ATOM   2744  C   THR A 382      38.064  81.653  31.493  1.00  0.65
ATOM   2745  O   THR A 382      36.954  82.078  31.242  1.00  0.65
ATOM   2746  CB  THR A 382      39.900  82.855  32.717  1.00  0.65
ATOM   2747  OG1 THR A 382      39.415  84.113  32.258  1.00  0.65
ATOM   2748  CG2 THR A 382      40.986  82.325  31.769  1.00  0.65
ATOM   2749  N   ASP A 383      38.774  80.971  30.606  1.00  0.64
ATOM   2750  CA  ASP A 383      38.260  80.669  29.269  1.00  0.64
ATOM   2751  C   ASP A 383      37.091  79.751  29.314  1.00  0.64
ATOM   2752  O   ASP A 383      36.072  79.999  28.701  1.00  0.64
ATOM   2753  CB  ASP A 383      39.274  80.009  28.385  1.00  0.64
ATOM   2754  CG  ASP A 383      39.920  78.877  28.858  1.00  0.64
ATOM   2755  OD1 ASP A 383      40.142  78.827  30.030  1.00  0.64
ATOM   2756  OD2 ASP A 383      40.059  78.152  27.971  1.00  0.64
ATOM   2757  N   PHE A 384      37.269  78.717  30.120  1.00  0.59
ATOM   2758  CA  PHE A 384      36.263  77.667  30.286  1.00  0.59
ATOM   2759  C   PHE A 384      34.860  78.254  30.452  1.00  0.59
ATOM   2760  O   PHE A 384      33.902  77.682  29.955  1.00  0.59
ATOM   2761  CB  PHE A 384      36.609  76.844  31.521  1.00  0.59
ATOM   2762  CG  PHE A 384      35.575  75.747  31.769  1.00  0.59
ATOM   2763  CD1 PHE A 384      35.652  74.551  31.082  1.00  0.59
ATOM   2764  CD2 PHE A 384      34.583  75.933  32.721  1.00  0.59
ATOM   2765  CE1 PHE A 384      34.745  73.534  31.335  1.00  0.59
ATOM   2766  CE2 PHE A 384      33.673  74.919  32.980  1.00  0.59
ATOM   2767  CZ  PHE A 384      33.753  73.719  32.286  1.00  0.59
ATOM   2768  N   ILE A 385      34.777  79.393  31.126  1.00  0.68
ATOM   2769  CA  ILE A 385      33.486  80.056  31.338  1.00  0.68
ATOM   2770  C   ILE A 385      33.123  80.880  30.118  1.00  0.68
ATOM   2771  O   ILE A 385      31.975  80.898  29.767  1.00  0.68
ATOM   2772  CB  ILE A 385      33.507  80.948  32.577  1.00  0.68
ATOM   2773  CG1 ILE A 385      34.488  82.104  32.410  1.00  0.68
ATOM   2774  CG2 ILE A 385      33.837  80.112  33.819  1.00  0.68
ATOM   2775  CD1 ILE A 385      34.472  83.076  33.578  1.00  0.68
ATOM   2776  N   ARG A 386      34.109  81.495  29.486  1.00  0.66
ATOM   2777  CA  ARG A 386      33.902  82.274  28.261  1.00  0.66
ATOM   2778  C   ARG A 386      33.211  81.395  27.228  1.00  0.66
ATOM   2779  O   ARG A 386      32.232  81.807  26.646  1.00  0.66
ATOM   2780  CB  ARG A 386      35.225  82.763  27.674  1.00  0.66
ATOM   2781  CG  ARG A 386      35.943  83.728  28.618  1.00  0.66
ATOM   2782  CD  ARG A 386      37.121  84.408  27.920  1.00  0.66
ATOM   2783  NE  ARG A 386      38.157  83.434  27.540  1.00  0.66
ATOM   2784  CZ  ARG A 386      39.182  83.105  28.319  1.00  0.66
ATOM   2785  NH1 ARG A 386      39.280  83.581  29.549  1.00  0.66
ATOM   2786  NH2 ARG A 386      40.169  82.351  27.843  1.00  0.66
ATOM   2787  N   SER A 387      33.662  80.154  27.115  1.00  0.73
ATOM   2788  CA  SER A 387      33.100  79.172  26.182  1.00  0.73
ATOM   2789  C   SER A 387      31.733  78.702  26.646  1.00  0.73
ATOM   2790  O   SER A 387      30.745  79.045  26.044  1.00  0.73
ATOM   2791  CB  SER A 387      34.035  77.973  26.032  1.00  0.73
ATOM   2792  OG  SER A 387      34.227  77.338  27.299  1.00  0.73
ATOM   2793  N   VAL A 388      31.684  77.884  27.685  1.00  0.77
ATOM   2794  CA  VAL A 388      30.441  77.281  28.182  1.00  0.77
ATOM   2795  C   VAL A 388      29.329  78.339  28.272  1.00  0.77
ATOM   2796  O   VAL A 388      28.154  78.010  28.142  1.00  0.77
ATOM   2797  CB  VAL A 388      30.674  76.647  29.558  1.00  0.77
ATOM   2798  CG1 VAL A 388      31.114  77.692  30.588  1.00  0.77
ATOM   2799  CG2 VAL A 388      29.401  75.942  30.041  1.00  0.77
ATOM   2800  N   SER A 389      29.726  79.579  28.549  1.00  0.79
ATOM   2801  CA  SER A 389      28.773  80.693  28.578  1.00  0.79
ATOM   2802  C   SER A 389      28.326  81.065  27.163  1.00  0.79
ATOM   2803  O   SER A 389      27.201  81.483  26.944  1.00  0.79
ATOM   2804  CB  SER A 389      29.360  81.914  29.281  1.00  0.79
ATOM   2805  OG  SER A 389      30.510  82.387  28.581  1.00  0.79
ATOM   2806  N   GLU A 390      29.237  80.964  26.211  1.00  0.72
ATOM   2807  CA  GLU A 390      28.952  81.163  24.783  1.00  0.72
ATOM   2808  C   GLU A 390      28.016  80.078  24.262  1.00  0.72
ATOM   2809  O   GLU A 390      26.914  80.348  23.853  1.00  0.72
ATOM   2810  CB  GLU A 390      30.235  81.147  23.950  1.00  0.72
ATOM   2811  CG  GLU A 390      31.157  82.299  24.314  1.00  0.72
ATOM   2812  CD  GLU A 390      32.441  82.303  23.495  1.00  0.72
ATOM   2813  OE1 GLU A 390      32.279  82.394  22.262  1.00  0.72
ATOM   2814  OE2 GLU A 390      33.543  82.249  24.091  1.00  0.72
ATOM   2815  N   LEU A 391      28.438  78.829  24.367  1.00  0.74
ATOM   2816  CA  LEU A 391      27.698  77.681  23.827  1.00  0.74
ATOM   2817  C   LEU A 391      26.229  77.662  24.283  1.00  0.74
ATOM   2818  O   LEU A 391      25.340  77.443  23.463  1.00  0.74
ATOM   2819  CB  LEU A 391      28.445  76.400  24.213  1.00  0.74
ATOM   2820  CG  LEU A 391      27.752  75.139  23.691  1.00  0.74
ATOM   2821  CD1 LEU A 391      28.743  74.002  23.661  1.00  0.74
ATOM   2822  CD2 LEU A 391      26.582  74.731  24.591  1.00  0.74
ATOM   2823  N   ASN A 392      25.991  77.906  25.569  1.00  0.73
ATOM   2824  CA  ASN A 392      24.619  77.870  26.099  1.00  0.73
ATOM   2825  C   ASN A 392      24.112  79.254  26.521  1.00  0.73
ATOM   2826  O   ASN A 392      23.422  79.404  27.527  1.00  0.73
ATOM   2827  CB  ASN A 392      24.530  76.907  27.290  1.00  0.73
ATOM   2828  CG  ASN A 392      23.095  76.849  27.822  1.00  0.73
ATOM   2829  OD1 ASN A 392      22.158  77.051  27.068  1.00  0.73
ATOM   2830  ND2 ASN A 392      22.965  76.652  29.122  1.00  0.73
ATOM   2831  N   HIS A 393      24.462  80.271  25.747  1.00  0.69
ATOM   2832  CA  HIS A 393      23.979  81.634  26.028  1.00  0.69
ATOM   2833  C   HIS A 393      22.469  81.754  25.772  1.00  0.69
ATOM   2834  O   HIS A 393      21.864  82.777  26.082  1.00  0.69
ATOM   2835  CB  HIS A 393      24.742  82.665  25.193  1.00  0.69
ATOM   2836  CG  HIS A 393      24.476  82.504  23.695  1.00  0.69
ATOM   2837  ND1 HIS A 393      23.436  82.982  23.029  1.00  0.69
ATOM   2838  CD2 HIS A 393      25.287  81.989  22.794  1.00  0.69
ATOM   2839  CE1 HIS A 393      23.625  82.740  21.734  1.00  0.69
ATOM   2840  NE2 HIS A 393      24.780  82.107  21.590  1.00  0.69
ATOM   2841  N   TYR A 394      21.901  80.735  25.130  1.00  0.63
ATOM   2842  CA  TYR A 394      20.480  80.743  24.749  1.00  0.63
ATOM   2843  C   TYR A 394      19.544  80.370  25.906  1.00  0.63
ATOM   2844  O   TYR A 394      18.370  80.731  25.893  1.00  0.63
ATOM   2845  CB  TYR A 394      20.242  79.816  23.555  1.00  0.63
ATOM   2846  CG  TYR A 394      20.574  78.358  23.882  1.00  0.63
ATOM   2847  CD1 TYR A 394      21.847  77.866  23.631  1.00  0.63
ATOM   2848  CD2 TYR A 394      19.591  77.521  24.387  1.00  0.63
ATOM   2849  CE1 TYR A 394      22.145  76.541  23.900  1.00  0.63
ATOM   2850  CE2 TYR A 394      19.886  76.184  24.625  1.00  0.63
ATOM   2851  CZ  TYR A 394      21.166  75.720  24.408  1.00  0.63
ATOM   2852  OH  TYR A 394      21.493  74.472  24.685  1.00  0.63
ATOM   2853  N   VAL A 395      20.068  79.619  26.870  1.00  0.64
ATOM   2854  CA  VAL A 395      19.259  79.140  28.006  1.00  0.64
ATOM   2855  C   VAL A 395      19.375  80.094  29.195  1.00  0.64
ATOM   2856  O   VAL A 395      20.327  80.856  29.310  1.00  0.64
ATOM   2857  CB  VAL A 395      19.697  77.739  28.431  1.00  0.64
ATOM   2858  CG1 VAL A 395      18.948  77.238  29.662  1.00  0.64
ATOM   2859  CG2 VAL A 395      19.402  76.740  27.353  1.00  0.64
ATOM   2860  N   LYS A 396      18.380  80.013  30.081  1.00  0.58
ATOM   2861  CA  LYS A 396      18.350  80.811  31.312  1.00  0.58
ATOM   2862  C   LYS A 396      19.656  80.606  32.087  1.00  0.58
ATOM   2863  O   LYS A 396      20.337  79.589  31.932  1.00  0.58
ATOM   2864  CB  LYS A 396      17.149  80.412  32.173  1.00  0.58
ATOM   2865  CG  LYS A 396      17.235  78.966  32.660  1.00  0.58
ATOM   2866  CD  LYS A 396      16.011  78.648  33.491  1.00  0.58
ATOM   2867  CE  LYS A 396      16.132  77.262  33.967  1.00  0.58
ATOM   2868  NZ  LYS A 396      17.216  76.948  34.866  1.00  0.58
ATOM   2869  N   LYS A 397      19.978  81.588  32.916  1.00  0.66
ATOM   2870  CA  LYS A 397      21.223  81.554  33.704  1.00  0.66
ATOM   2871  C   LYS A 397      21.196  80.384  34.682  1.00  0.66
ATOM   2872  O   LYS A 397      22.225  79.794  34.989  1.00  0.66
ATOM   2873  CB  LYS A 397      21.415  82.850  34.490  1.00  0.66
ATOM   2874  CG  LYS A 397      21.668  84.062  33.625  1.00  0.66
ATOM   2875  CD  LYS A 397      21.887  85.349  34.356  1.00  0.66
ATOM   2876  CE  LYS A 397      22.180  86.525  33.421  1.00  0.66
ATOM   2877  NZ  LYS A 397      23.446  86.353  32.694  1.00  0.66
ATOM   2878  N   MET A 398      19.988  80.024  35.109  1.00  0.66
ATOM   2879  CA  MET A 398      19.798  78.949  36.083  1.00  0.66
ATOM   2880  C   MET A 398      20.370  77.640  35.550  1.00  0.66
ATOM   2881  O   MET A 398      21.114  76.993  36.275  1.00  0.66
ATOM   2882  CB  MET A 398      18.318  78.863  36.380  1.00  0.66
ATOM   2883  CG  MET A 398      18.009  77.830  37.430  1.00  0.66
ATOM   2884  SD  MET A 398      16.242  77.486  37.757  1.00  0.66
ATOM   2885  CE  MET A 398      16.112  76.266  39.054  1.00  0.66
ATOM   2886  N   GLY A 399      20.098  77.363  34.269  1.00  0.77
ATOM   2887  CA  GLY A 399      20.590  76.163  33.567  1.00  0.77
ATOM   2888  C   GLY A 399      22.038  76.355  33.167  1.00  0.77
ATOM   2889  O   GLY A 399      22.825  75.423  33.131  1.00  0.77
ATOM   2890  N   ARG A 400      22.351  77.606  32.869  1.00  0.68
ATOM   2891  CA  ARG A 400      23.697  78.006  32.445  1.00  0.68
ATOM   2892  C   ARG A 400      24.689  77.693  33.566  1.00  0.68
ATOM   2893  O   ARG A 400      25.711  77.050  33.345  1.00  0.68
ATOM   2894  CB  ARG A 400      23.707  79.505  32.172  1.00  0.68
ATOM   2895  CG  ARG A 400      24.056  79.816  30.721  1.00  0.68
ATOM   2896  CD  ARG A 400      23.974  81.317  30.463  1.00  0.68
ATOM   2897  NE  ARG A 400      22.596  81.778  30.690  1.00  0.68
ATOM   2898  CZ  ARG A 400      22.254  83.030  30.971  1.00  0.68
ATOM   2899  NH1 ARG A 400      23.196  83.964  31.143  1.00  0.68
ATOM   2900  NH2 ARG A 400      20.959  83.360  31.089  1.00  0.68
ATOM   2901  N   GLU A 401      24.308  78.083  34.777  1.00  0.70
ATOM   2902  CA  GLU A 401      25.116  77.839  35.977  1.00  0.70
ATOM   2903  C   GLU A 401      25.191  76.337  36.246  1.00  0.70
ATOM   2904  O   GLU A 401      26.271  75.786  36.456  1.00  0.70
ATOM   2905  CB  GLU A 401      24.484  78.513  37.193  1.00  0.70
ATOM   2906  CG  GLU A 401      24.373  80.029  37.024  1.00  0.70
ATOM   2907  CD  GLU A 401      23.792  80.671  38.282  1.00  0.70
ATOM   2908  OE1 GLU A 401      22.649  80.304  38.638  1.00  0.70
ATOM   2909  OE2 GLU A 401      24.514  81.502  38.870  1.00  0.70
ATOM   2910  N   ALA A 402      24.029  75.695  36.164  1.00  0.77
ATOM   2911  CA  ALA A 402      23.940  74.262  36.459  1.00  0.77
ATOM   2912  C   ALA A 402      24.825  73.435  35.541  1.00  0.77
ATOM   2913  O   ALA A 402      25.543  72.563  36.011  1.00  0.77
ATOM   2914  CB  ALA A 402      22.568  73.749  36.245  1.00  0.77
ATOM   2915  N   ILE A 403      24.817  73.770  34.257  1.00  0.74
ATOM   2916  CA  ILE A 403      25.625  73.046  33.265  1.00  0.74
ATOM   2917  C   ILE A 403      27.112  73.275  33.546  1.00  0.74
ATOM   2918  O   ILE A 403      27.900  72.334  33.546  1.00  0.74
ATOM   2919  CB  ILE A 403      25.289  73.524  31.851  1.00  0.74
ATOM   2920  CG1 ILE A 403      23.797  73.348  31.565  1.00  0.74
ATOM   2921  CG2 ILE A 403      26.116  72.735  30.825  1.00  0.74
ATOM   2922  CD1 ILE A 403      23.406  73.915  30.204  1.00  0.74
ATOM   2923  N   THR A 404      27.450  74.526  33.833  1.00  0.76
ATOM   2924  CA  THR A 404      28.844  74.901  34.113  1.00  0.76
ATOM   2925  C   THR A 404      29.348  74.117  35.324  1.00  0.76
ATOM   2926  O   THR A 404      30.344  73.414  35.225  1.00  0.76
ATOM   2927  CB  THR A 404      28.956  76.403  34.380  1.00  0.76
ATOM   2928  OG1 THR A 404      28.602  77.117  33.197  1.00  0.76
ATOM   2929  CG2 THR A 404      30.369  76.785  34.839  1.00  0.76
ATOM   2930  N   PHE A 405      28.618  74.230  36.428  1.00  0.65
ATOM   2931  CA  PHE A 405      28.968  73.506  37.659  1.00  0.65
ATOM   2932  C   PHE A 405      29.035  72.000  37.378  1.00  0.65
ATOM   2933  O   PHE A 405      29.937  71.313  37.850  1.00  0.65
ATOM   2934  CB  PHE A 405      27.918  73.782  38.736  1.00  0.65
ATOM   2935  CG  PHE A 405      28.326  73.146  40.067  1.00  0.65
ATOM   2936  CD1 PHE A 405      29.283  73.772  40.853  1.00  0.65
ATOM   2937  CD2 PHE A 405      27.729  71.967  40.501  1.00  0.65
ATOM   2938  CE1 PHE A 405      29.648  73.223  42.077  1.00  0.65
ATOM   2939  CE2 PHE A 405      28.092  71.420  41.727  1.00  0.65
ATOM   2940  CZ  PHE A 405      29.051  72.047  42.512  1.00  0.65
ATOM   2941  N   GLU A 406      28.109  71.540  36.541  1.00  0.72
ATOM   2942  CA  GLU A 406      28.005  70.123  36.173  1.00  0.72
ATOM   2943  C   GLU A 406      29.249  69.634  35.423  1.00  0.72
ATOM   2944  O   GLU A 406      29.708  68.518  35.648  1.00  0.72
ATOM   2945  CB  GLU A 406      26.764  69.915  35.302  1.00  0.72
ATOM   2946  CG  GLU A 406      26.555  68.444  34.926  1.00  0.72
ATOM   2947  CD  GLU A 406      26.346  67.560  36.160  1.00  0.72
ATOM   2948  OE1 GLU A 406      26.071  68.127  37.245  1.00  0.72
ATOM   2949  OE2 GLU A 406      26.472  66.329  36.000  1.00  0.72
ATOM   2950  N   TYR A 407      29.788  70.491  34.567  1.00  0.75
ATOM   2951  CA  TYR A 407      30.954  70.131  33.750  1.00  0.75
ATOM   2952  C   TYR A 407      32.243  70.787  34.239  1.00  0.75
ATOM   2953  O   TYR A 407      33.190  70.965  33.474  1.00  0.75
ATOM   2954  CB  TYR A 407      30.707  70.490  32.293  1.00  0.75
ATOM   2955  CG  TYR A 407      29.812  69.469  31.606  1.00  0.75
ATOM   2956  CD1 TYR A 407      30.349  68.243  31.233  1.00  0.75
ATOM   2957  CD2 TYR A 407      28.461  69.730  31.412  1.00  0.75
ATOM   2958  CE1 TYR A 407      29.528  67.261  30.694  1.00  0.75
ATOM   2959  CE2 TYR A 407      27.643  68.748  30.870  1.00  0.75
ATOM   2960  CZ  TYR A 407      28.177  67.516  30.517  1.00  0.75
ATOM   2961  OH  TYR A 407      27.369  66.560  30.009  1.00  0.75
ATOM   2962  N   THR A 408      32.293  71.051  35.538  1.00  0.68
ATOM   2963  CA  THR A 408      33.496  71.624  36.158  1.00  0.68
ATOM   2964  C   THR A 408      34.411  70.481  36.606  1.00  0.68
ATOM   2965  O   THR A 408      33.970  69.528  37.244  1.00  0.68
ATOM   2966  CB  THR A 408      33.103  72.492  37.354  1.00  0.68
ATOM   2967  OG1 THR A 408      32.305  73.582  36.902  1.00  0.68
ATOM   2968  CG2 THR A 408      34.337  73.028  38.087  1.00  0.68
ATOM   2969  N   ASP A 409      35.695  70.652  36.315  1.00  0.55
ATOM   2970  CA  ASP A 409      36.714  69.663  36.678  1.00  0.55
ATOM   2971  C   ASP A 409      37.389  70.069  37.992  1.00  0.55
ATOM   2972  O   ASP A 409      38.024  71.118  38.072  1.00  0.55
ATOM   2973  CB  ASP A 409      37.740  69.582  35.560  1.00  0.55
ATOM   2974  CG  ASP A 409      38.791  68.589  36.023  1.00  0.55
ATOM   2975  OD1 ASP A 409      38.425  67.379  36.039  1.00  0.55
ATOM   2976  OD2 ASP A 409      39.969  69.011  36.103  1.00  0.55
ATOM   2977  N   TRP A 410      37.162  69.248  39.009  1.00  0.26
ATOM   2978  CA  TRP A 410      37.729  69.493  40.346  1.00  0.26
ATOM   2979  C   TRP A 410      39.237  69.241  40.348  1.00  0.26
ATOM   2980  O   TRP A 410      39.770  68.624  39.437  1.00  0.26
ATOM   2981  CB  TRP A 410      37.046  68.617  41.399  1.00  0.26
ATOM   2982  CG  TRP A 410      37.281  67.126  41.150  1.00  0.26
ATOM   2983  CD1 TRP A 410      38.277  66.393  41.642  1.00  0.26
ATOM   2984  CD2 TRP A 410      36.455  66.277  40.435  1.00  0.26
ATOM   2985  NE1 TRP A 410      38.113  65.122  41.283  1.00  0.26
ATOM   2986  CE2 TRP A 410      37.009  65.012  40.547  1.00  0.26
ATOM   2987  CE3 TRP A 410      35.284  66.473  39.716  1.00  0.26
ATOM   2988  CZ2 TRP A 410      36.387  63.928  39.939  1.00  0.26
ATOM   2989  CZ3 TRP A 410      34.664  65.390  39.103  1.00  0.26
ATOM   2990  CH2 TRP A 410      35.215  64.119  39.215  1.00  0.26
ATOM   2991  N   LEU A 411      39.887  69.737  41.392  1.00  0.25
ATOM   2992  CA  LEU A 411      41.345  69.640  41.522  1.00  0.25
ATOM   2993  C   LEU A 411      41.756  68.169  41.516  1.00  0.25
ATOM   2994  O   LEU A 411      41.187  67.382  42.273  1.00  0.25
ATOM   2995  CB  LEU A 411      41.776  70.358  42.807  1.00  0.25
ATOM   2996  CG  LEU A 411      43.286  70.256  43.060  1.00  0.25
ATOM   2997  CD1 LEU A 411      43.695  71.211  44.176  1.00  0.25
ATOM   2998  CD2 LEU A 411      43.708  68.846  43.493  1.00  0.25
ATOM   2999  N   ASN A 412      42.814  67.896  40.748  1.00  0.27
ATOM   3000  CA  ASN A 412      43.509  66.591  40.728  1.00  0.27
ATOM   3001  C   ASN A 412      43.391  65.805  39.405  1.00  0.27
ATOM   3002  O   ASN A 412      43.520  64.598  39.276  1.00  0.27
ATOM   3003  CB  ASN A 412      43.153  65.686  41.916  1.00  0.27
ATOM   3004  CG  ASN A 412      43.837  64.351  41.839  1.00  0.27
ATOM   3005  OD1 ASN A 412      44.772  64.120  41.093  1.00  0.27
ATOM   3006  ND2 ASN A 412      43.452  63.462  42.708  1.00  0.27
ATOM   3007  N   PRO A 413      42.832  66.388  38.384  1.00  0.39
ATOM   3008  CA  PRO A 413      43.342  66.105  37.038  1.00  0.39
ATOM   3009  C   PRO A 413      43.920  67.430  36.565  1.00  0.39
ATOM   3010  O   PRO A 413      43.553  68.480  37.098  1.00  0.39
ATOM   3011  CB  PRO A 413      42.105  65.713  36.245  1.00  0.39
ATOM   3012  CG  PRO A 413      41.055  66.607  36.864  1.00  0.39
ATOM   3013  CD  PRO A 413      41.405  66.693  38.334  1.00  0.39
ATOM   3014  N   ASN A 414      44.888  67.364  35.662  1.00  0.41
ATOM   3015  CA  ASN A 414      45.516  68.600  35.208  1.00  0.41
ATOM   3016  C   ASN A 414      44.433  69.409  34.600  1.00  0.41
ATOM   3017  O   ASN A 414      44.062  69.094  33.529  1.00  0.41
ATOM   3018  CB  ASN A 414      46.657  68.331  34.258  1.00  0.41
ATOM   3019  CG  ASN A 414      47.247  69.551  33.579  1.00  0.41
ATOM   3020  OD1 ASN A 414      46.730  70.649  33.701  1.00  0.41
ATOM   3021  ND2 ASN A 414      48.417  69.351  32.997  1.00  0.41
ATOM   3022  N   ASP A 415      43.734  70.273  35.293  1.00  0.46
ATOM   3023  CA  ASP A 415      42.709  71.120  34.686  1.00  0.46
ATOM   3024  C   ASP A 415      43.275  71.576  33.337  1.00  0.46
ATOM   3025  O   ASP A 415      44.365  71.197  32.956  1.00  0.46
ATOM   3026  CB  ASP A 415      42.434  72.264  35.659  1.00  0.46
ATOM   3027  CG  ASP A 415      41.714  71.903  36.880  1.00  0.46
ATOM   3028  OD1 ASP A 415      40.664  71.293  36.693  1.00  0.46
ATOM   3029  OD2 ASP A 415      42.276  72.199  37.943  1.00  0.46
ATOM   3030  N   PRO A 416      43.051  72.780  32.906  1.00  0.43
ATOM   3031  CA  PRO A 416      43.381  73.070  31.524  1.00  0.43
ATOM   3032  C   PRO A 416      43.242  71.929  30.501  1.00  0.43
ATOM   3033  O   PRO A 416      42.586  72.090  29.495  1.00  0.43
ATOM   3034  CB  PRO A 416      44.770  73.599  31.773  1.00  0.43
ATOM   3035  CG  PRO A 416      44.899  74.185  33.138  1.00  0.43
ATOM   3036  CD  PRO A 416      43.515  73.973  33.626  1.00  0.43
ATOM   3037  N   ILE A 417      43.825  70.771  30.719  1.00  0.44
ATOM   3038  CA  ILE A 417      43.692  69.579  29.917  1.00  0.44
ATOM   3039  C   ILE A 417      42.340  68.936  30.206  1.00  0.44
ATOM   3040  O   ILE A 417      41.664  68.476  29.294  1.00  0.44
ATOM   3041  CB  ILE A 417      44.842  68.612  30.173  1.00  0.44
ATOM   3042  CG1 ILE A 417      44.763  67.930  31.474  1.00  0.44
ATOM   3043  CG2 ILE A 417      46.200  69.274  29.975  1.00  0.44
ATOM   3044  CD1 ILE A 417      45.796  66.918  31.817  1.00  0.44
ATOM   3045  N   LYS A 418      41.985  68.925  31.487  1.00  0.59
ATOM   3046  CA  LYS A 418      40.701  68.406  31.938  1.00  0.59
ATOM   3047  C   LYS A 418      39.617  69.455  31.683  1.00  0.59
ATOM   3048  O   LYS A 418      38.460  69.130  31.427  1.00  0.59
ATOM   3049  CB  LYS A 418      40.821  68.115  33.411  1.00  0.59
ATOM   3050  CG  LYS A 418      39.562  67.396  33.704  1.00  0.59
ATOM   3051  CD  LYS A 418      39.286  66.012  33.272  1.00  0.59
ATOM   3052  CE  LYS A 418      37.997  65.413  33.829  1.00  0.59
ATOM   3053  NZ  LYS A 418      36.807  66.199  33.472  1.00  0.59
ATOM   3054  N   ASN A 419      40.035  70.712  31.760  1.00  0.58
ATOM   3055  CA  ASN A 419      39.111  71.823  31.565  1.00  0.58
ATOM   3056  C   ASN A 419      38.581  71.825  30.129  1.00  0.58
ATOM   3057  O   ASN A 419      37.379  71.803  29.931  1.00  0.58
ATOM   3058  CB  ASN A 419      39.901  73.024  32.012  1.00  0.58
ATOM   3059  CG  ASN A 419      39.221  74.025  32.881  1.00  0.58
ATOM   3060  OD1 ASN A 419      39.807  74.293  33.908  1.00  0.58
ATOM   3061  ND2 ASN A 419      38.018  74.441  32.568  1.00  0.58
ATOM   3062  N   ARG A 420      39.486  71.721  29.163  1.00  0.57
ATOM   3063  CA  ARG A 420      39.136  71.788  27.739  1.00  0.57
ATOM   3064  C   ARG A 420      38.232  70.624  27.364  1.00  0.57
ATOM   3065  O   ARG A 420      37.194  70.806  26.732  1.00  0.57
ATOM   3066  CB  ARG A 420      40.455  71.643  27.016  1.00  0.57
ATOM   3067  CG  ARG A 420      41.360  72.887  27.096  1.00  0.57
ATOM   3068  CD  ARG A 420      40.758  74.196  26.652  1.00  0.57
ATOM   3069  NE  ARG A 420      41.596  75.337  26.587  1.00  0.57
ATOM   3070  CZ  ARG A 420      41.187  76.540  26.391  1.00  0.57
ATOM   3071  NH1 ARG A 420      39.857  76.662  26.081  1.00  0.57
ATOM   3072  NH2 ARG A 420      42.091  77.561  26.424  1.00  0.57
ATOM   3073  N   GLU A 421      38.621  69.442  27.838  1.00  0.67
ATOM   3074  CA  GLU A 421      37.893  68.206  27.532  1.00  0.67
ATOM   3075  C   GLU A 421      36.478  68.243  28.117  1.00  0.67
ATOM   3076  O   GLU A 421      35.588  67.542  27.641  1.00  0.67
ATOM   3077  CB  GLU A 421      38.663  67.006  28.092  1.00  0.67
ATOM   3078  CG  GLU A 421      38.006  65.667  27.723  1.00  0.67
ATOM   3079  CD  GLU A 421      37.915  65.463  26.206  1.00  0.67
ATOM   3080  OE1 GLU A 421      38.604  66.208  25.475  1.00  0.67
ATOM   3081  OE2 GLU A 421      37.118  64.583  25.805  1.00  0.67
ATOM   3082  N   ALA A 422      36.311  69.037  29.168  1.00  0.75
ATOM   3083  CA  ALA A 422      35.018  69.178  29.845  1.00  0.75
ATOM   3084  C   ALA A 422      33.979  69.829  28.936  1.00  0.75
ATOM   3085  O   ALA A 422      32.837  69.382  28.886  1.00  0.75
ATOM   3086  CB  ALA A 422      35.181  69.995  31.122  1.00  0.75
ATOM   3087  N   ILE A 423      34.387  70.869  28.212  1.00  0.69
ATOM   3088  CA  ILE A 423      33.515  71.538  27.239  1.00  0.69
ATOM   3089  C   ILE A 423      33.164  70.594  26.103  1.00  0.69
ATOM   3090  O   ILE A 423      32.107  70.603  25.500  1.00  0.69
ATOM   3091  CB  ILE A 423      34.033  72.861  26.689  1.00  0.69
ATOM   3092  CG1 ILE A 423      34.500  73.818  27.781  1.00  0.69
ATOM   3093  CG2 ILE A 423      32.963  73.548  25.834  1.00  0.69
ATOM   3094  CD1 ILE A 423      35.863  73.387  28.272  1.00  0.69
ATOM   3095  N   ASP A 424      34.137  69.795  25.743  1.00  0.70
ATOM   3096  CA  ASP A 424      33.974  68.839  24.643  1.00  0.70
ATOM   3097  C   ASP A 424      33.035  67.709  25.057  1.00  0.70
ATOM   3098  O   ASP A 424      32.142  67.316  24.306  1.00  0.70
ATOM   3099  CB  ASP A 424      35.333  68.263  24.254  1.00  0.70
ATOM   3100  CG  ASP A 424      36.260  69.329  23.688  1.00  0.70
ATOM   3101  OD1 ASP A 424      35.879  69.895  22.691  1.00  0.70
ATOM   3102  OD2 ASP A 424      37.342  69.535  24.245  1.00  0.70
ATOM   3103  N   ARG A 425      33.243  67.230  26.280  1.00  0.70
ATOM   3104  CA  ARG A 425      32.395  66.181  26.864  1.00  0.70
ATOM   3105  C   ARG A 425      30.968  66.706  27.041  1.00  0.70
ATOM   3106  O   ARG A 425      30.018  65.935  27.078  1.00  0.70
ATOM   3107  CB  ARG A 425      32.952  65.759  28.219  1.00  0.70
ATOM   3108  CG  ARG A 425      32.096  64.649  28.840  1.00  0.70
ATOM   3109  CD  ARG A 425      32.740  64.114  30.109  1.00  0.70
ATOM   3110  NE  ARG A 425      34.108  63.678  29.781  1.00  0.70
ATOM   3111  CZ  ARG A 425      34.906  62.990  30.592  1.00  0.70
ATOM   3112  NH1 ARG A 425      34.477  62.608  31.797  1.00  0.70
ATOM   3113  NH2 ARG A 425      36.146  62.692  30.204  1.00  0.70
ATOM   3114  N   MET A 426      30.859  68.022  27.162  1.00  0.76
ATOM   3115  CA  MET A 426      29.562  68.677  27.357  1.00  0.76
ATOM   3116  C   MET A 426      28.871  68.962  26.024  1.00  0.76
ATOM   3117  O   MET A 426      27.650  68.880  25.926  1.00  0.76
ATOM   3118  CB  MET A 426      29.720  69.954  28.172  1.00  0.76
ATOM   3119  CG  MET A 426      30.493  71.018  27.472  1.00  0.76
ATOM   3120  SD  MET A 426      30.845  72.561  28.351  1.00  0.76
ATOM   3121  CE  MET A 426      31.824  71.976  29.709  1.00  0.76
ATOM   3122  N   VAL A 427      29.663  69.274  25.003  1.00  0.77
ATOM   3123  CA  VAL A 427      29.116  69.540  23.663  1.00  0.77
ATOM   3124  C   VAL A 427      28.557  68.257  23.061  1.00  0.77
ATOM   3125  O   VAL A 427      27.425  68.223  22.583  1.00  0.77
ATOM   3126  CB  VAL A 427      30.178  70.114  22.743  1.00  0.77
ATOM   3127  CG1 VAL A 427      29.638  70.284  21.313  1.00  0.77
ATOM   3128  CG2 VAL A 427      30.524  71.455  23.359  1.00  0.77
ATOM   3129  N   GLY A 428      29.382  67.207  23.109  1.00  0.81
ATOM   3130  CA  GLY A 428      28.969  65.903  22.581  1.00  0.81
ATOM   3131  C   GLY A 428      27.715  65.433  23.305  1.00  0.81
ATOM   3132  O   GLY A 428      26.746  65.007  22.679  1.00  0.81
ATOM   3133  N   ASP A 429      27.748  65.653  24.615  1.00  0.75
ATOM   3134  CA  ASP A 429      26.633  65.394  25.513  1.00  0.75
ATOM   3135  C   ASP A 429      25.315  66.034  25.148  1.00  0.75
ATOM   3136  O   ASP A 429      24.290  65.384  24.967  1.00  0.75
ATOM   3137  CB  ASP A 429      26.972  65.539  26.978  1.00  0.75
ATOM   3138  CG  ASP A 429      27.840  64.407  27.528  1.00  0.75
ATOM   3139  OD1 ASP A 429      28.305  63.576  26.713  1.00  0.75
ATOM   3140  OD2 ASP A 429      28.031  64.408  28.753  1.00  0.75
ATOM   3141  N   TYR A 430      25.408  67.339  25.011  1.00  0.75
ATOM   3142  CA  TYR A 430      24.206  68.158  24.837  1.00  0.75
ATOM   3143  C   TYR A 430      23.565  68.006  23.455  1.00  0.75
ATOM   3144  O   TYR A 430      22.347  67.915  23.352  1.00  0.75
ATOM   3145  CB  TYR A 430      24.506  69.634  25.104  1.00  0.75
ATOM   3146  CG  TYR A 430      23.247  70.484  24.904  1.00  0.75
ATOM   3147  CD1 TYR A 430      22.307  70.585  25.891  1.00  0.75
ATOM   3148  CD2 TYR A 430      23.034  71.170  23.723  1.00  0.75
ATOM   3149  CE1 TYR A 430      21.168  71.350  25.781  1.00  0.75
ATOM   3150  CE2 TYR A 430      21.891  71.938  23.565  1.00  0.75
ATOM   3151  CZ  TYR A 430      20.946  72.007  24.589  1.00  0.75
ATOM   3152  OH  TYR A 430      19.797  72.723  24.420  1.00  0.75
ATOM   3153  N   GLN A 431      24.394  67.955  22.419  1.00  0.73
ATOM   3154  CA  GLN A 431      23.879  67.982  21.042  1.00  0.73
ATOM   3155  C   GLN A 431      23.698  66.588  20.471  1.00  0.73
ATOM   3156  O   GLN A 431      22.934  66.367  19.587  1.00  0.73
ATOM   3157  CB  GLN A 431      24.800  68.780  20.127  1.00  0.73
ATOM   3158  CG  GLN A 431      24.797  70.267  20.473  1.00  0.73
ATOM   3159  CD  GLN A 431      25.660  71.045  19.509  1.00  0.73
ATOM   3160  OE1 GLN A 431      26.615  70.519  18.929  1.00  0.73
ATOM   3161  NE2 GLN A 431      25.295  72.320  19.372  1.00  0.73
ATOM   3162  N   PHE A 432      24.426  65.595  20.921  1.00  0.73
ATOM   3163  CA  PHE A 432      24.381  64.271  20.276  1.00  0.73
ATOM   3164  C   PHE A 432      24.061  63.153  21.260  1.00  0.73
ATOM   3165  O   PHE A 432      22.934  62.669  21.310  1.00  0.73
ATOM   3166  CB  PHE A 432      25.702  64.006  19.552  1.00  0.73
ATOM   3167  CG  PHE A 432      26.066  65.157  18.616  1.00  0.73
ATOM   3168  CD1 PHE A 432      25.593  65.187  17.311  1.00  0.73
ATOM   3169  CD2 PHE A 432      26.873  66.185  19.088  1.00  0.73
ATOM   3170  CE1 PHE A 432      25.939  66.240  16.472  1.00  0.73
ATOM   3171  CE2 PHE A 432      27.218  67.238  18.250  1.00  0.73
ATOM   3172  CZ  PHE A 432      26.753  67.265  16.941  1.00  0.73
ATOM   3173  N   ILE A 433      25.065  62.761  22.036  1.00  0.72
ATOM   3174  CA  ILE A 433      24.956  61.589  22.916  1.00  0.72
ATOM   3175  C   ILE A 433      23.616  61.532  23.666  1.00  0.72
ATOM   3176  O   ILE A 433      22.924  60.529  23.621  1.00  0.72
ATOM   3177  CB  ILE A 433      26.116  61.544  23.909  1.00  0.72
ATOM   3178  CG1 ILE A 433      26.023  60.347  24.846  1.00  0.72
ATOM   3179  CG2 ILE A 433      26.096  62.737  24.763  1.00  0.72
ATOM   3180  CD1 ILE A 433      26.106  59.051  24.050  1.00  0.72
ATOM   3181  N   CYS A 434      23.292  62.609  24.367  1.00  0.80
ATOM   3182  CA  CYS A 434      22.101  62.648  25.219  1.00  0.80
ATOM   3183  C   CYS A 434      20.774  62.799  24.483  1.00  0.80
ATOM   3184  O   CYS A 434      19.799  62.153  24.859  1.00  0.80
ATOM   3185  CB  CYS A 434      22.266  63.697  26.315  1.00  0.80
ATOM   3186  SG  CYS A 434      23.575  63.151  27.459  1.00  0.80
ATOM   3187  N   PRO A 435      20.728  63.630  23.441  1.00  0.78
ATOM   3188  CA  PRO A 435      19.529  63.763  22.603  1.00  0.78
ATOM   3189  C   PRO A 435      19.182  62.397  22.011  1.00  0.78
ATOM   3190  O   PRO A 435      18.076  61.892  22.184  1.00  0.78
ATOM   3191  CB  PRO A 435      19.954  64.734  21.506  1.00  0.78
ATOM   3192  CG  PRO A 435      20.962  65.623  22.213  1.00  0.78
ATOM   3193  CD  PRO A 435      21.717  64.674  23.117  1.00  0.78
ATOM   3194  N   THR A 436      20.194  61.763  21.430  1.00  0.77
ATOM   3195  CA  THR A 436      20.042  60.427  20.828  1.00  0.77
ATOM   3196  C   THR A 436      19.688  59.406  21.915  1.00  0.77
ATOM   3197  O   THR A 436      19.071  58.384  21.640  1.00  0.77
ATOM   3198  CB  THR A 436      21.330  59.992  20.122  1.00  0.77
ATOM   3199  OG1 THR A 436      22.359  59.768  21.083  1.00  0.77
ATOM   3200  CG2 THR A 436      21.773  61.044  19.100  1.00  0.77
ATOM   3201  N   ALA A 437      20.111  59.708  23.141  1.00  0.79
ATOM   3202  CA  ALA A 437      19.825  58.854  24.299  1.00  0.79
ATOM   3203  C   ALA A 437      18.346  58.976  24.666  1.00  0.79
ATOM   3204  O   ALA A 437      17.687  57.988  24.975  1.00  0.79
ATOM   3205  CB  ALA A 437      20.684  59.275  25.490  1.00  0.79
ATOM   3206  N   ASP A 438      17.838  60.201  24.568  1.00  0.78
ATOM   3207  CA  ASP A 438      16.431  60.496  24.865  1.00  0.78
ATOM   3208  C   ASP A 438      15.536  59.886  23.788  1.00  0.78
ATOM   3209  O   ASP A 438      14.527  59.255  24.091  1.00  0.78
ATOM   3210  CB  ASP A 438      16.207  62.008  24.917  1.00  0.78
ATOM   3211  CG  ASP A 438      16.975  62.651  26.069  1.00  0.78
ATOM   3212  OD1 ASP A 438      16.702  62.226  27.200  1.00  0.78
ATOM   3213  OD2 ASP A 438      17.806  63.536  25.779  1.00  0.78
ATOM   3214  N   PHE A 439      15.976  60.035  22.543  1.00  0.75
ATOM   3215  CA  PHE A 439      15.245  59.523  21.392  1.00  0.75
ATOM   3216  C   PHE A 439      15.215  57.993  21.411  1.00  0.75
ATOM   3217  O   PHE A 439      14.244  57.304  21.156  1.00  0.75
ATOM   3218  CB  PHE A 439      15.844  60.019  20.089  1.00  0.75
ATOM   3219  CG  PHE A 439      15.037  59.523  18.882  1.00  0.75
ATOM   3220  CD1 PHE A 439      13.898  60.205  18.478  1.00  0.75
ATOM   3221  CD2 PHE A 439      15.468  58.422  18.156  1.00  0.75
ATOM   3222  CE1 PHE A 439      13.155  59.766  17.396  1.00  0.75
ATOM   3223  CE2 PHE A 439      14.744  57.994  17.052  1.00  0.75
ATOM   3224  CZ  PHE A 439      13.584  58.659  16.677  1.00  0.75
ATOM   3225  N   ALA A 440      16.337  57.408  21.757  1.00  0.80
ATOM   3226  CA  ALA A 440      16.440  55.943  21.834  1.00  0.80
ATOM   3227  C   ALA A 440      15.402  55.423  22.833  1.00  0.80
ATOM   3228  O   ALA A 440      14.603  54.545  22.513  1.00  0.80
ATOM   3229  CB  ALA A 440      17.837  55.553  22.311  1.00  0.80
ATOM   3230  N   ARG A 441      15.359  56.082  23.990  1.00  0.70
ATOM   3231  CA  ARG A 441      14.383  55.752  25.036  1.00  0.70
ATOM   3232  C   ARG A 441      12.958  55.870  24.498  1.00  0.70
ATOM   3233  O   ARG A 441      12.197  54.908  24.521  1.00  0.70
ATOM   3234  CB  ARG A 441      14.548  56.680  26.241  1.00  0.70
ATOM   3235  CG  ARG A 441      15.875  56.449  26.959  1.00  0.70
ATOM   3236  CD  ARG A 441      15.980  57.369  28.171  1.00  0.70
ATOM   3237  NE  ARG A 441      17.234  57.077  28.868  1.00  0.70
ATOM   3238  CZ  ARG A 441      17.415  56.141  29.814  1.00  0.70
ATOM   3239  NH1 ARG A 441      16.411  55.344  30.154  1.00  0.70
ATOM   3240  NH2 ARG A 441      18.592  56.014  30.438  1.00  0.70
ATOM   3241  N   ILE A 442      12.642  57.032  23.953  1.00  0.70
ATOM   3242  CA  ILE A 442      11.303  57.261  23.425  1.00  0.70
ATOM   3243  C   ILE A 442      10.932  56.209  22.365  1.00  0.70
ATOM   3244  O   ILE A 442       9.815  55.700  22.349  1.00  0.70
ATOM   3245  CB  ILE A 442      11.364  58.646  22.832  1.00  0.70
ATOM   3246  CG1 ILE A 442      12.279  58.809  21.622  1.00  0.70
ATOM   3247  CG2 ILE A 442      11.537  59.802  23.771  1.00  0.70
ATOM   3248  CD1 ILE A 442      12.236  60.120  20.818  1.00  0.70
ATOM   3249  N   TYR A 443      11.919  55.839  21.550  1.00  0.70
ATOM   3250  CA  TYR A 443      11.725  54.854  20.481  1.00  0.70
ATOM   3251  C   TYR A 443      11.334  53.502  21.079  1.00  0.70
ATOM   3252  O   TYR A 443      10.388  52.864  20.644  1.00  0.70
ATOM   3253  CB  TYR A 443      13.007  54.704  19.664  1.00  0.70
ATOM   3254  CG  TYR A 443      12.801  53.703  18.537  1.00  0.70
ATOM   3255  CD1 TYR A 443      12.271  54.078  17.340  1.00  0.70
ATOM   3256  CD2 TYR A 443      13.293  52.459  18.641  1.00  0.70
ATOM   3257  CE1 TYR A 443      12.227  53.163  16.300  1.00  0.70
ATOM   3258  CE2 TYR A 443      13.395  51.498  17.646  1.00  0.70
ATOM   3259  CZ  TYR A 443      12.712  51.864  16.546  1.00  0.70
ATOM   3260  OH  TYR A 443      12.347  50.754  15.887  1.00  0.70
ATOM   3261  N   ALA A 444      12.058  53.083  22.102  1.00  0.77
ATOM   3262  CA  ALA A 444      11.802  51.791  22.754  1.00  0.77
ATOM   3263  C   ALA A 444      10.422  51.803  23.411  1.00  0.77
ATOM   3264  O   ALA A 444       9.638  50.873  23.250  1.00  0.77
ATOM   3265  CB  ALA A 444      12.868  51.528  23.815  1.00  0.77
ATOM   3266  N   SER A 445      10.118  52.918  24.071  1.00  0.74
ATOM   3267  CA  SER A 445       8.823  53.095  24.744  1.00  0.74
ATOM   3268  C   SER A 445       7.674  52.891  23.755  1.00  0.74
ATOM   3269  O   SER A 445       6.668  52.269  24.087  1.00  0.74
ATOM   3270  CB  SER A 445       8.720  54.500  25.340  1.00  0.74
ATOM   3271  OG  SER A 445       9.729  54.679  26.339  1.00  0.74
ATOM   3272  N   THR A 446       7.875  53.361  22.527  1.00  0.69
ATOM   3273  CA  THR A 446       6.843  53.233  21.483  1.00  0.69
ATOM   3274  C   THR A 446       6.878  51.856  20.804  1.00  0.69
ATOM   3275  O   THR A 446       6.295  51.655  19.741  1.00  0.69
ATOM   3276  CB  THR A 446       6.983  54.342  20.447  1.00  0.69
ATOM   3277  OG1 THR A 446       5.946  54.227  19.500  1.00  0.69
ATOM   3278  CG2 THR A 446       8.279  54.276  19.716  1.00  0.69
ATOM   3279  N   GLY A 447       7.608  50.925  21.413  1.00  0.70
ATOM   3280  CA  GLY A 447       7.627  49.538  20.932  1.00  0.70
ATOM   3281  C   GLY A 447       8.816  49.193  20.043  1.00  0.70
ATOM   3282  O   GLY A 447       9.057  48.019  19.772  1.00  0.70
ATOM   3283  N   ASN A 448       9.513  50.184  19.541  1.00  0.71
ATOM   3284  CA  ASN A 448      10.569  49.823  18.616  1.00  0.71
ATOM   3285  C   ASN A 448      11.716  49.083  19.290  1.00  0.71
ATOM   3286  O   ASN A 448      12.075  49.341  20.440  1.00  0.71
ATOM   3287  CB  ASN A 448      10.836  51.140  18.382  1.00  0.71
ATOM   3288  CG  ASN A 448      10.252  51.956  17.360  1.00  0.71
ATOM   3289  OD1 ASN A 448      10.208  51.688  16.166  1.00  0.71
ATOM   3290  ND2 ASN A 448       9.925  53.115  17.892  1.00  0.71
ATOM   3291  N   ASN A 449      12.178  48.068  18.575  1.00  0.76
ATOM   3292  CA  ASN A 449      13.285  47.237  19.047  1.00  0.76
ATOM   3293  C   ASN A 449      14.585  48.022  18.836  1.00  0.76
ATOM   3294  O   ASN A 449      15.016  48.221  17.698  1.00  0.76
ATOM   3295  CB  ASN A 449      13.321  45.922  18.249  1.00  0.76
ATOM   3296  CG  ASN A 449      14.308  44.954  18.841  1.00  0.76
ATOM   3297  OD1 ASN A 449      15.070  45.473  19.583  1.00  0.76
ATOM   3298  ND2 ASN A 449      14.148  43.668  18.637  1.00  0.76
ATOM   3299  N   VAL A 450      15.169  48.481  19.935  1.00  0.75
ATOM   3300  CA  VAL A 450      16.349  49.361  19.861  1.00  0.75
ATOM   3301  C   VAL A 450      17.603  48.781  20.478  1.00  0.75
ATOM   3302  O   VAL A 450      17.591  48.207  21.564  1.00  0.75
ATOM   3303  CB  VAL A 450      16.153  50.609  20.668  1.00  0.75
ATOM   3304  CG1 VAL A 450      17.373  51.512  20.767  1.00  0.75
ATOM   3305  CG2 VAL A 450      15.478  51.402  19.796  1.00  0.75
ATOM   3306  N   TYR A 451      18.679  48.899  19.694  1.00  0.60
ATOM   3307  CA  TYR A 451      20.016  48.433  20.089  1.00  0.60
ATOM   3308  C   TYR A 451      20.923  49.650  20.058  1.00  0.60
ATOM   3309  O   TYR A 451      21.092  50.294  19.022  1.00  0.60
ATOM   3310  CB  TYR A 451      20.542  47.365  19.123  1.00  0.60
ATOM   3311  CG  TYR A 451      19.731  46.083  19.204  1.00  0.60
ATOM   3312  CD1 TYR A 451      18.391  46.066  19.491  1.00  0.60
ATOM   3313  CD2 TYR A 451      20.355  44.882  19.073  1.00  0.60
ATOM   3314  CE1 TYR A 451      17.717  44.900  19.583  1.00  0.60
ATOM   3315  CE2 TYR A 451      19.639  43.717  19.219  1.00  0.60
ATOM   3316  CZ  TYR A 451      18.291  43.697  19.421  1.00  0.60
ATOM   3317  OH  TYR A 451      17.565  42.546  19.468  1.00  0.60
ATOM   3318  N   MET A 452      21.445  49.978  21.222  1.00  0.63
ATOM   3319  CA  MET A 452      22.317  51.154  21.359  1.00  0.63
ATOM   3320  C   MET A 452      23.769  50.683  21.399  1.00  0.63
ATOM   3321  O   MET A 452      24.084  49.631  21.965  1.00  0.63
ATOM   3322  CB  MET A 452      21.952  51.880  22.614  1.00  0.63
ATOM   3323  CG  MET A 452      22.097  50.830  23.671  1.00  0.63
ATOM   3324  SD  MET A 452      21.489  52.100  24.535  1.00  0.63
ATOM   3325  CE  MET A 452      19.753  51.923  24.996  1.00  0.63
ATOM   3326  N   TYR A 453      24.638  51.490  20.813  1.00  0.57
ATOM   3327  CA  TYR A 453      26.080  51.203  20.780  1.00  0.57
ATOM   3328  C   TYR A 453      26.829  52.481  21.178  1.00  0.57
ATOM   3329  O   TYR A 453      26.416  53.586  20.831  1.00  0.57
ATOM   3330  CB  TYR A 453      26.499  50.745  19.384  1.00  0.57
ATOM   3331  CG  TYR A 453      26.531  51.910  18.389  1.00  0.57
ATOM   3332  CD1 TYR A 453      27.471  52.923  18.554  1.00  0.57
ATOM   3333  CD2 TYR A 453      25.647  51.966  17.323  1.00  0.57
ATOM   3334  CE1 TYR A 453      27.502  54.008  17.703  1.00  0.57
ATOM   3335  CE2 TYR A 453      25.690  53.045  16.446  1.00  0.57
ATOM   3336  CZ  TYR A 453      26.612  54.066  16.643  1.00  0.57
ATOM   3337  OH  TYR A 453      26.632  55.143  15.814  1.00  0.57
ATOM   3338  N   TYR A 454      27.970  52.320  21.820  1.00  0.55
ATOM   3339  CA  TYR A 454      28.845  53.449  22.152  1.00  0.55
ATOM   3340  C   TYR A 454      30.240  53.148  21.607  1.00  0.55
ATOM   3341  O   TYR A 454      30.853  52.142  21.958  1.00  0.55
ATOM   3342  CB  TYR A 454      28.923  53.626  23.665  1.00  0.55
ATOM   3343  CG  TYR A 454      29.380  55.024  24.074  1.00  0.55
ATOM   3344  CD1 TYR A 454      28.961  56.144  23.366  1.00  0.55
ATOM   3345  CD2 TYR A 454      30.198  55.174  25.188  1.00  0.55
ATOM   3346  CE1 TYR A 454      29.356  57.411  23.770  1.00  0.55
ATOM   3347  CE2 TYR A 454      30.593  56.443  25.594  1.00  0.55
ATOM   3348  CZ  TYR A 454      30.171  57.560  24.883  1.00  0.55
ATOM   3349  OH  TYR A 454      30.577  58.795  25.260  1.00  0.55
ATOM   3350  N   PHE A 455      30.723  54.039  20.753  1.00  0.52
ATOM   3351  CA  PHE A 455      31.996  53.868  20.038  1.00  0.52
ATOM   3352  C   PHE A 455      33.090  54.727  20.667  1.00  0.52
ATOM   3353  O   PHE A 455      33.144  55.923  20.457  1.00  0.52
ATOM   3354  CB  PHE A 455      31.780  54.253  18.572  1.00  0.52
ATOM   3355  CG  PHE A 455      33.088  54.243  17.778  1.00  0.52
ATOM   3356  CD1 PHE A 455      33.739  53.045  17.523  1.00  0.52
ATOM   3357  CD2 PHE A 455      33.593  55.424  17.269  1.00  0.52
ATOM   3358  CE1 PHE A 455      34.900  53.036  16.761  1.00  0.52
ATOM   3359  CE2 PHE A 455      34.746  55.412  16.504  1.00  0.52
ATOM   3360  CZ  PHE A 455      35.407  54.223  16.253  1.00  0.52
ATOM   3361  N   THR A 456      33.985  54.077  21.386  1.00  0.53
ATOM   3362  CA  THR A 456      35.022  54.778  22.176  1.00  0.53
ATOM   3363  C   THR A 456      36.460  54.403  21.774  1.00  0.53
ATOM   3364  O   THR A 456      37.420  54.458  22.552  1.00  0.53
ATOM   3365  CB  THR A 456      34.804  54.555  23.688  1.00  0.53
ATOM   3366  OG1 THR A 456      35.913  53.905  24.294  1.00  0.53
ATOM   3367  CG2 THR A 456      33.563  53.714  23.984  1.00  0.53
ATOM   3368  N   GLU A 457      36.665  53.976  20.523  1.00  0.54
ATOM   3369  CA  GLU A 457      38.007  53.538  20.051  1.00  0.54
ATOM   3370  C   GLU A 457      38.562  54.545  19.094  1.00  0.54
ATOM   3371  O   GLU A 457      37.934  54.822  18.084  1.00  0.54
ATOM   3372  CB  GLU A 457      37.945  52.159  19.356  1.00  0.54
ATOM   3373  CG  GLU A 457      39.294  51.581  18.995  1.00  0.54
ATOM   3374  CD  GLU A 457      39.772  52.301  17.740  1.00  0.54
ATOM   3375  OE1 GLU A 457      38.911  52.734  16.943  1.00  0.54
ATOM   3376  OE2 GLU A 457      40.994  52.351  17.581  1.00  0.54
ATOM   3377  N   ARG A 458      39.730  55.054  19.441  1.00  0.53
ATOM   3378  CA  ARG A 458      40.429  56.011  18.571  1.00  0.53
ATOM   3379  C   ARG A 458      41.216  55.238  17.515  1.00  0.53
ATOM   3380  O   ARG A 458      42.075  54.429  17.853  1.00  0.53
ATOM   3381  CB  ARG A 458      41.375  56.853  19.424  1.00  0.53
ATOM   3382  CG  ARG A 458      42.030  57.949  18.612  1.00  0.53
ATOM   3383  CD  ARG A 458      42.977  58.810  19.440  1.00  0.53
ATOM   3384  NE  ARG A 458      43.548  59.890  18.616  1.00  0.53
ATOM   3385  CZ  ARG A 458      43.037  61.114  18.525  1.00  0.53
ATOM   3386  NH1 ARG A 458      41.946  61.444  19.205  1.00  0.53
ATOM   3387  NH2 ARG A 458      43.612  61.999  17.734  1.00  0.53
ATOM   3388  N   SER A 459      40.930  55.534  16.252  1.00  0.64
ATOM   3389  CA  SER A 459      41.614  54.870  15.130  1.00  0.64
ATOM   3390  C   SER A 459      43.116  55.050  15.297  1.00  0.64
ATOM   3391  O   SER A 459      43.605  56.141  15.384  1.00  0.64
ATOM   3392  CB  SER A 459      41.159  55.482  13.804  1.00  0.64
ATOM   3393  OG  SER A 459      41.438  56.884  13.793  1.00  0.64
ATOM   3394  N   SER A 460      43.866  53.985  15.289  1.00  0.65
ATOM   3395  CA  SER A 460      45.319  54.002  15.506  1.00  0.65
ATOM   3396  C   SER A 460      45.987  55.045  14.606  1.00  0.65
ATOM   3397  O   SER A 460      46.967  55.665  15.004  1.00  0.65
ATOM   3398  CB  SER A 460      45.930  52.623  15.247  1.00  0.65
ATOM   3399  OG  SER A 460      45.683  52.223  13.902  1.00  0.65
ATOM   3400  N   THR A 461      45.383  55.290  13.445  1.00  0.60
ATOM   3401  CA  THR A 461      45.853  56.336  12.538  1.00  0.60
ATOM   3402  C   THR A 461      44.734  57.374  12.577  1.00  0.60
ATOM   3403  O   THR A 461      44.204  57.789  11.535  1.00  0.60
ATOM   3404  CB  THR A 461      46.011  55.787  11.117  1.00  0.60
ATOM   3405  OG1 THR A 461      46.921  54.690  11.135  1.00  0.60
ATOM   3406  CG2 THR A 461      46.516  56.853  10.141  1.00  0.60
ATOM   3407  N   SER A 462      44.635  58.016  13.752  1.00  0.58
ATOM   3408  CA  SER A 462      43.667  59.100  14.021  1.00  0.58
ATOM   3409  C   SER A 462      43.960  60.404  13.289  1.00  0.58
ATOM   3410  O   SER A 462      43.019  61.127  12.959  1.00  0.58
ATOM   3411  CB  SER A 462      43.619  59.407  15.505  1.00  0.58
ATOM   3412  OG  SER A 462      43.212  58.272  16.202  1.00  0.58
ATOM   3413  N   PRO A 463      45.207  60.602  12.843  1.00  0.51
ATOM   3414  CA  PRO A 463      45.709  61.887  12.403  1.00  0.51
ATOM   3415  C   PRO A 463      44.849  63.071  12.838  1.00  0.51
ATOM   3416  O   PRO A 463      44.656  63.991  12.075  1.00  0.51
ATOM   3417  CB  PRO A 463      45.802  61.674  10.887  1.00  0.51
ATOM   3418  CG  PRO A 463      46.380  60.283  10.746  1.00  0.51
ATOM   3419  CD  PRO A 463      46.018  59.702  12.050  1.00  0.51
ATOM   3420  N   TRP A 464      44.397  63.023  14.087  1.00  0.44
ATOM   3421  CA  TRP A 464      43.629  64.091  14.727  1.00  0.44
ATOM   3422  C   TRP A 464      44.277  64.400  16.084  1.00  0.44
ATOM   3423  O   TRP A 464      45.195  63.699  16.511  1.00  0.44
ATOM   3424  CB  TRP A 464      42.155  63.680  14.898  1.00  0.44
ATOM   3425  CG  TRP A 464      41.298  64.125  13.719  1.00  0.44
ATOM   3426  CD1 TRP A 464      40.673  63.302  12.884  1.00  0.44
ATOM   3427  CD2 TRP A 464      40.855  65.406  13.433  1.00  0.44
ATOM   3428  NE1 TRP A 464      39.862  64.003  12.090  1.00  0.44
ATOM   3429  CE2 TRP A 464      39.950  65.293  12.398  1.00  0.44
ATOM   3430  CE3 TRP A 464      41.134  66.662  13.912  1.00  0.44
ATOM   3431  CZ2 TRP A 464      39.348  66.433  11.876  1.00  0.44
ATOM   3432  CZ3 TRP A 464      40.570  67.806  13.422  1.00  0.44
ATOM   3433  CH2 TRP A 464      39.669  67.688  12.384  1.00  0.44
ATOM   3434  N   PRO A 465      43.815  65.427  16.784  1.00  0.55
ATOM   3435  CA  PRO A 465      44.277  65.837  18.095  1.00  0.55
ATOM   3436  C   PRO A 465      44.052  64.699  19.068  1.00  0.55
ATOM   3437  O   PRO A 465      42.988  64.088  19.083  1.00  0.55
ATOM   3438  CB  PRO A 465      43.376  66.982  18.534  1.00  0.55
ATOM   3439  CG  PRO A 465      42.112  66.878  17.713  1.00  0.55
ATOM   3440  CD  PRO A 465      42.643  66.185  16.532  1.00  0.55
ATOM   3441  N   THR A 466      45.044  64.495  19.915  1.00  0.52
ATOM   3442  CA  THR A 466      45.055  63.361  20.859  1.00  0.52
ATOM   3443  C   THR A 466      43.895  63.428  21.863  1.00  0.52
ATOM   3444  O   THR A 466      43.427  62.410  22.359  1.00  0.52
ATOM   3445  CB  THR A 466      46.395  63.323  21.600  1.00  0.52
ATOM   3446  OG1 THR A 466      46.450  62.160  22.425  1.00  0.52
ATOM   3447  CG2 THR A 466      46.616  64.592  22.437  1.00  0.52
ATOM   3448  N   TRP A 467      43.478  64.651  22.177  1.00  0.43
ATOM   3449  CA  TRP A 467      42.419  64.894  23.170  1.00  0.43
ATOM   3450  C   TRP A 467      41.007  64.585  22.678  1.00  0.43
ATOM   3451  O   TRP A 467      40.165  64.162  23.467  1.00  0.43
ATOM   3452  CB  TRP A 467      42.509  66.327  23.702  1.00  0.43
ATOM   3453  CG  TRP A 467      42.815  67.339  22.594  1.00  0.43
ATOM   3454  CD1 TRP A 467      44.017  67.547  22.065  1.00  0.43
ATOM   3455  CD2 TRP A 467      41.939  68.235  22.009  1.00  0.43
ATOM   3456  NE1 TRP A 467      43.953  68.546  21.190  1.00  0.43
ATOM   3457  CE2 TRP A 467      42.703  68.976  21.140  1.00  0.43
ATOM   3458  CE3 TRP A 467      40.580  68.484  22.152  1.00  0.43
ATOM   3459  CZ2 TRP A 467      42.083  69.943  20.421  1.00  0.43
ATOM   3460  CZ3 TRP A 467      39.973  69.482  21.411  1.00  0.43
ATOM   3461  CH2 TRP A 467      40.727  70.207  20.539  1.00  0.43
ATOM   3462  N   SER A 468      40.761  64.786  21.385  1.00  0.57
ATOM   3463  CA  SER A 468      39.437  64.528  20.801  1.00  0.57
ATOM   3464  C   SER A 468      39.180  63.024  20.654  1.00  0.57
ATOM   3465  O   SER A 468      38.347  62.593  19.865  1.00  0.57
ATOM   3466  CB  SER A 468      39.312  65.214  19.444  1.00  0.57
ATOM   3467  OG  SER A 468      40.300  64.699  18.563  1.00  0.57
ATOM   3468  N   GLY A 469      39.865  62.241  21.497  1.00  0.53
ATOM   3469  CA  GLY A 469      39.784  60.774  21.521  1.00  0.53
ATOM   3470  C   GLY A 469      39.047  60.204  20.302  1.00  0.53
ATOM   3471  O   GLY A 469      39.523  60.275  19.173  1.00  0.53
ATOM   3472  N   VAL A 470      37.821  59.771  20.538  1.00  0.56
ATOM   3473  CA  VAL A 470      37.006  59.149  19.483  1.00  0.56
ATOM   3474  C   VAL A 470      35.886  60.139  19.160  1.00  0.56
ATOM   3475  O   VAL A 470      34.874  60.212  19.848  1.00  0.56
ATOM   3476  CB  VAL A 470      36.417  57.838  20.003  1.00  0.56
ATOM   3477  CG1 VAL A 470      36.058  56.916  18.843  1.00  0.56
ATOM   3478  CG2 VAL A 470      37.347  57.121  20.956  1.00  0.56
ATOM   3479  N   LEU A 471      36.108  60.950  18.146  1.00  0.60
ATOM   3480  CA  LEU A 471      35.162  62.032  17.835  1.00  0.60
ATOM   3481  C   LEU A 471      34.218  61.642  16.705  1.00  0.60
ATOM   3482  O   LEU A 471      34.305  60.563  16.126  1.00  0.60
ATOM   3483  CB  LEU A 471      35.932  63.263  17.402  1.00  0.60
ATOM   3484  CG  LEU A 471      36.411  63.286  15.969  1.00  0.60
ATOM   3485  CD1 LEU A 471      37.192  64.553  15.661  1.00  0.60
ATOM   3486  CD2 LEU A 471      37.264  62.067  15.696  1.00  0.60
ATOM   3487  N   HIS A 472      33.384  62.608  16.342  1.00  0.68
ATOM   3488  CA  HIS A 472      32.408  62.472  15.257  1.00  0.68
ATOM   3489  C   HIS A 472      33.063  61.767  14.061  1.00  0.68
ATOM   3490  O   HIS A 472      34.257  61.920  13.812  1.00  0.68
ATOM   3491  CB  HIS A 472      32.006  63.893  14.859  1.00  0.68
ATOM   3492  CG  HIS A 472      30.760  63.935  13.976  1.00  0.68
ATOM   3493  ND1 HIS A 472      29.511  63.930  14.425  1.00  0.68
ATOM   3494  CD2 HIS A 472      30.730  64.178  12.668  1.00  0.68
ATOM   3495  CE1 HIS A 472      28.712  64.175  13.400  1.00  0.68
ATOM   3496  NE2 HIS A 472      29.458  64.332  12.309  1.00  0.68
ATOM   3497  N   GLY A 473      32.270  60.918  13.408  1.00  0.72
ATOM   3498  CA  GLY A 473      32.696  60.263  12.158  1.00  0.72
ATOM   3499  C   GLY A 473      33.700  59.117  12.325  1.00  0.72
ATOM   3500  O   GLY A 473      33.773  58.258  11.449  1.00  0.72
ATOM   3501  N   ASP A 474      34.447  59.085  13.431  1.00  0.69
ATOM   3502  CA  ASP A 474      35.417  57.996  13.661  1.00  0.69
ATOM   3503  C   ASP A 474      34.746  56.624  13.583  1.00  0.69
ATOM   3504  O   ASP A 474      35.389  55.587  13.551  1.00  0.69
ATOM   3505  CB  ASP A 474      36.119  58.169  15.006  1.00  0.69
ATOM   3506  CG  ASP A 474      37.359  59.034  14.913  1.00  0.69
ATOM   3507  OD1 ASP A 474      37.376  59.870  13.988  1.00  0.69
ATOM   3508  OD2 ASP A 474      38.248  58.837  15.764  1.00  0.69
ATOM   3509  N   GLU A 475      33.431  56.666  13.632  1.00  0.73
ATOM   3510  CA  GLU A 475      32.533  55.509  13.569  1.00  0.73
ATOM   3511  C   GLU A 475      32.368  54.988  12.141  1.00  0.73
ATOM   3512  O   GLU A 475      32.605  53.816  11.867  1.00  0.73
ATOM   3513  CB  GLU A 475      31.189  55.974  14.132  1.00  0.73
ATOM   3514  CG  GLU A 475      30.960  57.451  13.767  1.00  0.73
ATOM   3515  CD  GLU A 475      29.608  57.964  14.168  1.00  0.73
ATOM   3516  OE1 GLU A 475      28.652  57.449  13.582  1.00  0.73
ATOM   3517  OE2 GLU A 475      29.584  58.910  14.981  1.00  0.73
ATOM   3518  N   ILE A 476      32.026  55.908  11.242  1.00  0.75
ATOM   3519  CA  ILE A 476      31.741  55.600   9.832  1.00  0.75
ATOM   3520  C   ILE A 476      32.726  54.566   9.273  1.00  0.75
ATOM   3521  O   ILE A 476      32.330  53.482   8.864  1.00  0.75
ATOM   3522  CB  ILE A 476      31.806  56.893   9.016  1.00  0.75
ATOM   3523  CG1 ILE A 476      30.742  57.874   9.513  1.00  0.75
ATOM   3524  CG2 ILE A 476      31.633  56.605   7.518  1.00  0.75
ATOM   3525  CD1 ILE A 476      30.799  59.215   8.774  1.00  0.75
ATOM   3526  N   ALA A 477      34.010  54.909   9.312  1.00  0.78
ATOM   3527  CA  ALA A 477      35.063  54.025   8.786  1.00  0.78
ATOM   3528  C   ALA A 477      34.822  52.560   9.180  1.00  0.78
ATOM   3529  O   ALA A 477      34.672  51.692   8.325  1.00  0.78
ATOM   3530  CB  ALA A 477      36.420  54.477   9.328  1.00  0.78
ATOM   3531  N   PHE A 478      34.671  52.331  10.477  1.00  0.71
ATOM   3532  CA  PHE A 478      34.576  50.975  11.042  1.00  0.71
ATOM   3533  C   PHE A 478      33.303  50.252  10.632  1.00  0.71
ATOM   3534  O   PHE A 478      33.319  49.038  10.448  1.00  0.71
ATOM   3535  CB  PHE A 478      34.651  51.039  12.559  1.00  0.71
ATOM   3536  CG  PHE A 478      36.020  51.454  13.079  1.00  0.71
ATOM   3537  CD1 PHE A 478      36.826  52.305  12.337  1.00  0.71
ATOM   3538  CD2 PHE A 478      36.480  50.963  14.291  1.00  0.71
ATOM   3539  CE1 PHE A 478      38.076  52.668  12.790  1.00  0.71
ATOM   3540  CE2 PHE A 478      37.736  51.325  14.753  1.00  0.71
ATOM   3541  CZ  PHE A 478      38.533  52.179  14.003  1.00  0.71
ATOM   3542  N   VAL A 479      32.206  50.994  10.538  1.00  0.76
ATOM   3543  CA  VAL A 479      30.916  50.386  10.171  1.00  0.76
ATOM   3544  C   VAL A 479      30.917  50.017   8.684  1.00  0.76
ATOM   3545  O   VAL A 479      30.138  49.190   8.264  1.00  0.76
ATOM   3546  CB  VAL A 479      29.753  51.321  10.517  1.00  0.76
ATOM   3547  CG1 VAL A 479      29.792  52.610   9.696  1.00  0.76
ATOM   3548  CG2 VAL A 479      28.414  50.610  10.320  1.00  0.76
ATOM   3549  N   PHE A 480      31.769  50.703   7.932  1.00  0.75
ATOM   3550  CA  PHE A 480      31.961  50.432   6.505  1.00  0.75
ATOM   3551  C   PHE A 480      33.082  49.426   6.292  1.00  0.75
ATOM   3552  O   PHE A 480      33.614  49.327   5.206  1.00  0.75
ATOM   3553  CB  PHE A 480      32.266  51.732   5.754  1.00  0.75
ATOM   3554  CG  PHE A 480      30.988  52.478   5.372  1.00  0.75
ATOM   3555  CD1 PHE A 480      30.083  51.866   4.519  1.00  0.75
ATOM   3556  CD2 PHE A 480      30.781  53.788   5.780  1.00  0.75
ATOM   3557  CE1 PHE A 480      28.978  52.565   4.077  1.00  0.75
ATOM   3558  CE2 PHE A 480      29.668  54.489   5.333  1.00  0.75
ATOM   3559  CZ  PHE A 480      28.768  53.876   4.482  1.00  0.75
ATOM   3560  N   GLY A 481      33.437  48.717   7.364  1.00  0.75
ATOM   3561  CA  GLY A 481      34.453  47.654   7.336  1.00  0.75
ATOM   3562  C   GLY A 481      35.743  48.100   6.643  1.00  0.75
ATOM   3563  O   GLY A 481      36.572  47.270   6.296  1.00  0.75
ATOM   3564  N   GLU A 482      35.946  49.415   6.551  1.00  0.74
ATOM   3565  CA  GLU A 482      37.115  49.995   5.880  1.00  0.74
ATOM   3566  C   GLU A 482      38.410  49.404   6.450  1.00  0.74
ATOM   3567  O   GLU A 482      39.404  49.291   5.736  1.00  0.74
ATOM   3568  CB  GLU A 482      37.068  51.517   6.038  1.00  0.74
ATOM   3569  CG  GLU A 482      38.295  52.218   5.438  1.00  0.74
ATOM   3570  CD  GLU A 482      39.545  52.002   6.280  1.00  0.74
ATOM   3571  OE1 GLU A 482      39.344  51.812   7.476  1.00  0.74
ATOM   3572  OE2 GLU A 482      40.614  51.996   5.681  1.00  0.74
ATOM   3573  N   ALA A 483      38.388  49.069   7.735  1.00  0.74
ATOM   3574  CA  ALA A 483      39.564  48.469   8.365  1.00  0.74
ATOM   3575  C   ALA A 483      39.971  47.153   7.717  1.00  0.74
ATOM   3576  O   ALA A 483      41.114  46.722   7.833  1.00  0.74
ATOM   3577  CB  ALA A 483      39.327  48.243   9.817  1.00  0.74
ATOM   3578  N   LEU A 484      39.005  46.514   7.070  1.00  0.68
ATOM   3579  CA  LEU A 484      39.231  45.265   6.331  1.00  0.68
ATOM   3580  C   LEU A 484      40.035  45.477   5.048  1.00  0.68
ATOM   3581  O   LEU A 484      40.345  44.524   4.338  1.00  0.68
ATOM   3582  CB  LEU A 484      37.892  44.598   6.002  1.00  0.68
ATOM   3583  CG  LEU A 484      37.155  44.171   7.274  1.00  0.68
ATOM   3584  CD1 LEU A 484      35.802  43.557   6.921  1.00  0.68
ATOM   3585  CD2 LEU A 484      38.003  43.175   8.073  1.00  0.68
ATOM   3586  N   ASN A 485      40.375  46.733   4.778  1.00  0.63
ATOM   3587  CA  ASN A 485      41.131  47.097   3.577  1.00  0.63
ATOM   3588  C   ASN A 485      42.607  47.203   3.947  1.00  0.63
ATOM   3589  O   ASN A 485      43.055  48.219   4.461  1.00  0.63
ATOM   3590  CB  ASN A 485      40.602  48.423   3.025  1.00  0.63
ATOM   3591  CG  ASN A 485      41.276  48.795   1.704  1.00  0.63
ATOM   3592  OD1 ASN A 485      42.058  48.032   1.143  1.00  0.63
ATOM   3593  ND2 ASN A 485      40.951  49.985   1.222  1.00  0.63
ATOM   3594  N   LYS A 486      43.333  46.121   3.693  1.00  0.60
ATOM   3595  CA  LYS A 486      44.753  46.009   4.073  1.00  0.60
ATOM   3596  C   LYS A 486      45.612  47.121   3.468  1.00  0.60
ATOM   3597  O   LYS A 486      46.666  47.458   4.006  1.00  0.60
ATOM   3598  CB  LYS A 486      45.319  44.649   3.660  1.00  0.60
ATOM   3599  CG  LYS A 486      45.293  44.431   2.144  1.00  0.60
ATOM   3600  CD  LYS A 486      45.868  43.060   1.797  1.00  0.60
ATOM   3601  CE  LYS A 486      45.854  42.802   0.290  1.00  0.60
ATOM   3602  NZ  LYS A 486      46.713  43.756  -0.430  1.00  0.60
ATOM   3603  N   SER A 487      45.148  47.675   2.347  1.00  0.58
ATOM   3604  CA  SER A 487      45.848  48.804   1.709  1.00  0.58
ATOM   3605  C   SER A 487      45.770  50.024   2.637  1.00  0.58
ATOM   3606  O   SER A 487      46.229  51.115   2.316  1.00  0.58
ATOM   3607  CB  SER A 487      45.195  49.119   0.362  1.00  0.58
ATOM   3608  OG  SER A 487      45.238  47.949  -0.462  1.00  0.58
ATOM   3609  N   LYS A 488      45.152  49.793   3.789  1.00  0.60
ATOM   3610  CA  LYS A 488      44.960  50.756   4.864  1.00  0.60
ATOM   3611  C   LYS A 488      45.449  50.112   6.161  1.00  0.60
ATOM   3612  O   LYS A 488      44.879  49.126   6.629  1.00  0.60
ATOM   3613  CB  LYS A 488      43.471  51.076   4.969  1.00  0.60
ATOM   3614  CG  LYS A 488      43.241  52.158   6.013  1.00  0.60
ATOM   3615  CD  LYS A 488      43.799  53.501   5.565  1.00  0.60
ATOM   3616  CE  LYS A 488      43.481  54.616   6.547  1.00  0.60
ATOM   3617  NZ  LYS A 488      44.190  54.401   7.796  1.00  0.60
ATOM   3618  N   ASN A 489      46.533  50.655   6.700  1.00  0.63
ATOM   3619  CA  ASN A 489      47.167  50.067   7.890  1.00  0.63
ATOM   3620  C   ASN A 489      46.437  50.417   9.186  1.00  0.63
ATOM   3621  O   ASN A 489      46.466  51.530   9.690  1.00  0.63
ATOM   3622  CB  ASN A 489      48.637  50.475   7.991  1.00  0.63
ATOM   3623  CG  ASN A 489      48.822  51.990   8.137  1.00  0.63
ATOM   3624  OD1 ASN A 489      48.005  52.754   8.614  1.00  0.63
ATOM   3625  ND2 ASN A 489      49.948  52.469   7.673  1.00  0.63
ATOM   3626  N   TYR A 490      45.732  49.438   9.712  1.00  0.64
ATOM   3627  CA  TYR A 490      45.091  49.508  11.037  1.00  0.64
ATOM   3628  C   TYR A 490      45.684  48.373  11.853  1.00  0.64
ATOM   3629  O   TYR A 490      46.031  47.333  11.295  1.00  0.64
ATOM   3630  CB  TYR A 490      43.579  49.297  10.906  1.00  0.64
ATOM   3631  CG  TYR A 490      42.843  50.435  10.203  1.00  0.64
ATOM   3632  CD1 TYR A 490      43.495  51.531   9.710  1.00  0.64
ATOM   3633  CD2 TYR A 490      41.472  50.409  10.122  1.00  0.64
ATOM   3634  CE1 TYR A 490      42.766  52.528   9.170  1.00  0.64
ATOM   3635  CE2 TYR A 490      40.755  51.450   9.569  1.00  0.64
ATOM   3636  CZ  TYR A 490      41.418  52.545   9.064  1.00  0.64
ATOM   3637  OH  TYR A 490      40.760  53.596   8.499  1.00  0.64
ATOM   3638  N   ASP A 491      45.816  48.569  13.163  1.00  0.69
ATOM   3639  CA  ASP A 491      46.377  47.499  14.004  1.00  0.69
ATOM   3640  C   ASP A 491      45.482  46.264  13.847  1.00  0.69
ATOM   3641  O   ASP A 491      44.266  46.385  13.688  1.00  0.69
ATOM   3642  CB  ASP A 491      46.479  47.951  15.464  1.00  0.69
ATOM   3643  CG  ASP A 491      45.137  48.306  16.071  1.00  0.69
ATOM   3644  OD1 ASP A 491      44.199  47.659  15.664  1.00  0.69
ATOM   3645  OD2 ASP A 491      45.070  49.186  16.936  1.00  0.69
ATOM   3646  N   LYS A 492      46.101  45.100  13.890  1.00  0.70
ATOM   3647  CA  LYS A 492      45.386  43.835  13.650  1.00  0.70
ATOM   3648  C   LYS A 492      44.107  43.743  14.494  1.00  0.70
ATOM   3649  O   LYS A 492      43.211  42.977  14.237  1.00  0.70
ATOM   3650  CB  LYS A 492      46.296  42.643  13.953  1.00  0.70
ATOM   3651  CG  LYS A 492      46.755  42.622  15.413  1.00  0.70
ATOM   3652  CD  LYS A 492      47.667  41.427  15.671  1.00  0.70
ATOM   3653  CE  LYS A 492      48.157  41.394  17.119  1.00  0.70
ATOM   3654  NZ  LYS A 492      47.040  41.235  18.062  1.00  0.70
ATOM   3655  N   SER A 493      44.061  44.452  15.608  1.00  0.70
ATOM   3656  CA  SER A 493      42.875  44.452  16.474  1.00  0.70
ATOM   3657  C   SER A 493      41.746  45.296  15.885  1.00  0.70
ATOM   3658  O   SER A 493      40.581  44.927  15.916  1.00  0.70
ATOM   3659  CB  SER A 493      43.243  44.981  17.855  1.00  0.70
ATOM   3660  OG  SER A 493      42.097  44.918  18.695  1.00  0.70
ATOM   3661  N   GLU A 494      42.099  46.424  15.301  1.00  0.69
ATOM   3662  CA  GLU A 494      41.157  47.368  14.688  1.00  0.69
ATOM   3663  C   GLU A 494      40.443  46.689  13.526  1.00  0.69
ATOM   3664  O   GLU A 494      39.308  47.022  13.211  1.00  0.69
ATOM   3665  CB  GLU A 494      41.866  48.624  14.180  1.00  0.69
ATOM   3666  CG  GLU A 494      42.359  49.495  15.335  1.00  0.69
ATOM   3667  CD  GLU A 494      43.108  50.709  14.841  1.00  0.69
ATOM   3668  OE1 GLU A 494      43.803  50.597  13.815  1.00  0.69
ATOM   3669  OE2 GLU A 494      42.925  51.714  15.528  1.00  0.69
ATOM   3670  N   ILE A 495      41.133  45.738  12.912  1.00  0.68
ATOM   3671  CA  ILE A 495      40.559  44.959  11.804  1.00  0.68
ATOM   3672  C   ILE A 495      39.522  43.979  12.364  1.00  0.68
ATOM   3673  O   ILE A 495      38.558  43.627  11.695  1.00  0.68
ATOM   3674  CB  ILE A 495      41.646  44.211  11.033  1.00  0.68
ATOM   3675  CG1 ILE A 495      42.276  43.140  11.869  1.00  0.68
ATOM   3676  CG2 ILE A 495      42.697  45.182  10.496  1.00  0.68
ATOM   3677  CD1 ILE A 495      43.363  42.311  11.211  1.00  0.68
ATOM   3678  N   ALA A 496      39.769  43.554  13.600  1.00  0.73
ATOM   3679  CA  ALA A 496      38.866  42.651  14.321  1.00  0.73
ATOM   3680  C   ALA A 496      37.621  43.429  14.741  1.00  0.73
ATOM   3681  O   ALA A 496      36.546  42.866  14.884  1.00  0.73
ATOM   3682  CB  ALA A 496      39.563  42.086  15.558  1.00  0.73
ATOM   3683  N   LEU A 497      37.812  44.726  14.961  1.00  0.67
ATOM   3684  CA  LEU A 497      36.720  45.631  15.301  1.00  0.67
ATOM   3685  C   LEU A 497      35.954  45.990  14.038  1.00  0.67
ATOM   3686  O   LEU A 497      34.741  45.943  14.017  1.00  0.67
ATOM   3687  CB  LEU A 497      37.268  46.898  15.960  1.00  0.67
ATOM   3688  CG  LEU A 497      36.133  47.845  16.362  1.00  0.67
ATOM   3689  CD1 LEU A 497      35.110  47.132  17.250  1.00  0.67
ATOM   3690  CD2 LEU A 497      36.699  49.061  17.089  1.00  0.67
ATOM   3691  N   SER A 498      36.684  46.297  12.981  1.00  0.73
ATOM   3692  CA  SER A 498      36.042  46.569  11.694  1.00  0.73
ATOM   3693  C   SER A 498      35.248  45.354  11.254  1.00  0.73
ATOM   3694  O   SER A 498      34.079  45.497  10.923  1.00  0.73
ATOM   3695  CB  SER A 498      37.059  46.723  10.655  1.00  0.73
ATOM   3696  OG  SER A 498      36.565  47.119   9.381  1.00  0.73
ATOM   3697  N   LYS A 499      35.841  44.173  11.406  1.00  0.70
ATOM   3698  CA  LYS A 499      35.128  42.921  11.112  1.00  0.70
ATOM   3699  C   LYS A 499      33.885  42.833  12.008  1.00  0.70
ATOM   3700  O   LYS A 499      32.817  42.446  11.544  1.00  0.70
ATOM   3701  CB  LYS A 499      36.020  41.703  11.367  1.00  0.70
ATOM   3702  CG  LYS A 499      35.257  40.398  11.104  1.00  0.70
ATOM   3703  CD  LYS A 499      36.001  39.198  11.685  1.00  0.70
ATOM   3704  CE  LYS A 499      35.135  37.934  11.714  1.00  0.70
ATOM   3705  NZ  LYS A 499      35.087  37.223  10.427  1.00  0.70
ATOM   3706  N   ARG A 500      34.039  43.229  13.270  1.00  0.64
ATOM   3707  CA  ARG A 500      32.910  43.217  14.212  1.00  0.64
ATOM   3708  C   ARG A 500      31.871  44.288  13.887  1.00  0.64
ATOM   3709  O   ARG A 500      30.707  43.978  13.683  1.00  0.64
ATOM   3710  CB  ARG A 500      33.331  43.377  15.666  1.00  0.64
ATOM   3711  CG  ARG A 500      34.124  42.182  16.191  1.00  0.64
ATOM   3712  CD  ARG A 500      33.966  42.014  17.694  1.00  0.64
ATOM   3713  NE  ARG A 500      34.046  43.307  18.399  1.00  0.64
ATOM   3714  CZ  ARG A 500      34.144  43.446  19.735  1.00  0.64
ATOM   3715  NH1 ARG A 500      34.378  42.375  20.498  1.00  0.64
ATOM   3716  NH2 ARG A 500      34.329  44.672  20.255  1.00  0.64
ATOM   3717  N   MET A 501      32.282  45.549  13.876  1.00  0.68
ATOM   3718  CA  MET A 501      31.383  46.678  13.624  1.00  0.68
ATOM   3719  C   MET A 501      30.657  46.537  12.287  1.00  0.68
ATOM   3720  O   MET A 501      29.461  46.805  12.205  1.00  0.68
ATOM   3721  CB  MET A 501      32.122  48.013  13.684  1.00  0.68
ATOM   3722  CG  MET A 501      32.512  48.362  15.120  1.00  0.68
ATOM   3723  SD  MET A 501      33.417  49.938  15.292  1.00  0.68
ATOM   3724  CE  MET A 501      32.195  51.108  14.733  1.00  0.68
ATOM   3725  N   MET A 502      31.371  46.064  11.270  1.00  0.71
ATOM   3726  CA  MET A 502      30.766  45.859   9.944  1.00  0.71
ATOM   3727  C   MET A 502      29.769  44.699  10.002  1.00  0.71
ATOM   3728  O   MET A 502      28.694  44.746   9.411  1.00  0.71
ATOM   3729  CB  MET A 502      31.852  45.547   8.914  1.00  0.71
ATOM   3730  CG  MET A 502      31.279  45.433   7.513  1.00  0.71
ATOM   3731  SD  MET A 502      30.546  47.016   7.035  1.00  0.71
ATOM   3732  CE  MET A 502      30.373  46.367   5.541  1.00  0.71
ATOM   3733  N   GLY A 503      30.159  43.676  10.766  1.00  0.75
ATOM   3734  CA  GLY A 503      29.332  42.477  10.972  1.00  0.75
ATOM   3735  C   GLY A 503      28.069  42.835  11.757  1.00  0.75
ATOM   3736  O   GLY A 503      27.051  42.159  11.656  1.00  0.75
ATOM   3737  N   TYR A 504      28.186  43.882  12.568  1.00  0.63
ATOM   3738  CA  TYR A 504      27.070  44.383  13.379  1.00  0.63
ATOM   3739  C   TYR A 504      26.031  45.035  12.481  1.00  0.63
ATOM   3740  O   TYR A 504      24.868  44.660  12.474  1.00  0.63
ATOM   3741  CB  TYR A 504      27.583  45.385  14.415  1.00  0.63
ATOM   3742  CG  TYR A 504      28.551  44.737  15.410  1.00  0.63
ATOM   3743  CD1 TYR A 504      28.414  43.394  15.748  1.00  0.63
ATOM   3744  CD2 TYR A 504      29.552  45.497  16.000  1.00  0.63
ATOM   3745  CE1 TYR A 504      29.268  42.815  16.675  1.00  0.63
ATOM   3746  CE2 TYR A 504      30.410  44.916  16.927  1.00  0.63
ATOM   3747  CZ  TYR A 504      30.266  43.578  17.262  1.00  0.63
ATOM   3748  OH  TYR A 504      31.111  43.009  18.152  1.00  0.63
ATOM   3749  N   TRP A 505      26.495  45.982  11.673  1.00  0.65
ATOM   3750  CA  TRP A 505      25.624  46.701  10.731  1.00  0.65
ATOM   3751  C   TRP A 505      24.923  45.723   9.779  1.00  0.65
ATOM   3752  O   TRP A 505      23.759  45.909   9.436  1.00  0.65
ATOM   3753  CB  TRP A 505      26.460  47.681   9.912  1.00  0.65
ATOM   3754  CG  TRP A 505      25.590  48.500   8.960  1.00  0.65
ATOM   3755  CD1 TRP A 505      25.033  49.664   9.229  1.00  0.65
ATOM   3756  CD2 TRP A 505      25.241  48.171   7.665  1.00  0.65
ATOM   3757  NE1 TRP A 505      24.283  50.046   8.208  1.00  0.65
ATOM   3758  CE2 TRP A 505      24.460  49.216   7.200  1.00  0.65
ATOM   3759  CE3 TRP A 505      25.659  47.162   6.824  1.00  0.65
ATOM   3760  CZ2 TRP A 505      24.231  49.370   5.838  1.00  0.65
ATOM   3761  CZ3 TRP A 505      25.483  47.340   5.478  1.00  0.65
ATOM   3762  CH2 TRP A 505      24.884  48.461   4.913  1.00  0.65
ATOM   3763  N   ALA A 506      25.645  44.668   9.404  1.00  0.76
ATOM   3764  CA  ALA A 506      25.145  43.678   8.443  1.00  0.76
ATOM   3765  C   ALA A 506      24.015  42.844   9.043  1.00  0.76
ATOM   3766  O   ALA A 506      22.889  42.873   8.557  1.00  0.76
ATOM   3767  CB  ALA A 506      26.279  42.757   7.995  1.00  0.76
ATOM   3768  N   ASN A 507      24.332  42.117  10.112  1.00  0.68
ATOM   3769  CA  ASN A 507      23.349  41.232  10.759  1.00  0.68
ATOM   3770  C   ASN A 507      22.130  42.051  11.201  1.00  0.68
ATOM   3771  O   ASN A 507      21.028  41.534  11.291  1.00  0.68
ATOM   3772  CB  ASN A 507      23.969  40.520  11.963  1.00  0.68
ATOM   3773  CG  ASN A 507      24.442  41.490  13.048  1.00  0.68
ATOM   3774  OD1 ASN A 507      23.918  42.566  13.242  1.00  0.68
ATOM   3775  ND2 ASN A 507      25.433  41.066  13.800  1.00  0.68
ATOM   3776  N   PHE A 508      22.346  43.347  11.419  1.00  0.68
ATOM   3777  CA  PHE A 508      21.288  44.258  11.831  1.00  0.68
ATOM   3778  C   PHE A 508      20.378  44.466  10.631  1.00  0.68
ATOM   3779  O   PHE A 508      19.175  44.424  10.739  1.00  0.68
ATOM   3780  CB  PHE A 508      21.868  45.604  12.253  1.00  0.68
ATOM   3781  CG  PHE A 508      20.738  46.604  12.495  1.00  0.68
ATOM   3782  CD1 PHE A 508      19.734  46.343  13.402  1.00  0.68
ATOM   3783  CD2 PHE A 508      20.625  47.714  11.704  1.00  0.68
ATOM   3784  CE1 PHE A 508      18.655  47.197  13.538  1.00  0.68
ATOM   3785  CE2 PHE A 508      19.555  48.588  11.824  1.00  0.68
ATOM   3786  CZ  PHE A 508      18.581  48.327  12.749  1.00  0.68
ATOM   3787  N   ALA A 509      20.986  44.689   9.487  1.00  0.79
ATOM   3788  CA  ALA A 509      20.224  44.872   8.260  1.00  0.79
ATOM   3789  C   ALA A 509      19.580  43.578   7.794  1.00  0.79
ATOM   3790  O   ALA A 509      18.570  43.594   7.101  1.00  0.79
ATOM   3791  CB  ALA A 509      21.114  45.230   7.204  1.00  0.79
ATOM   3792  N   LYS A 510      20.175  42.464   8.212  1.00  0.74
ATOM   3793  CA  LYS A 510      19.678  41.131   7.852  1.00  0.74
ATOM   3794  C   LYS A 510      18.562  40.651   8.777  1.00  0.74
ATOM   3795  O   LYS A 510      17.574  40.086   8.321  1.00  0.74
ATOM   3796  CB  LYS A 510      20.801  40.095   7.861  1.00  0.74
ATOM   3797  CG  LYS A 510      21.744  40.220   6.663  1.00  0.74
ATOM   3798  CD  LYS A 510      22.673  39.007   6.622  1.00  0.74
ATOM   3799  CE  LYS A 510      23.553  38.995   5.371  1.00  0.74
ATOM   3800  NZ  LYS A 510      24.346  37.757   5.315  1.00  0.74
ATOM   3801  N   THR A 511      18.744  40.856  10.073  1.00  0.76
ATOM   3802  CA  THR A 511      17.821  40.292  11.072  1.00  0.76
ATOM   3803  C   THR A 511      17.189  41.401  11.895  1.00  0.76
ATOM   3804  O   THR A 511      16.194  41.188  12.551  1.00  0.76
ATOM   3805  CB  THR A 511      18.551  39.305  11.989  1.00  0.76
ATOM   3806  OG1 THR A 511      19.388  40.025  12.900  1.00  0.76
ATOM   3807  CG2 THR A 511      19.406  38.329  11.174  1.00  0.76
ATOM   3808  N   GLY A 512      17.742  42.595  11.819  1.00  0.74
ATOM   3809  CA  GLY A 512      17.314  43.735  12.657  1.00  0.74
ATOM   3810  C   GLY A 512      17.997  43.679  14.008  1.00  0.74
ATOM   3811  O   GLY A 512      17.486  44.199  15.000  1.00  0.74
ATOM   3812  N   ASN A 513      19.139  42.966  14.024  1.00  0.65
ATOM   3813  CA  ASN A 513      19.901  42.706  15.255  1.00  0.65
ATOM   3814  C   ASN A 513      19.020  42.104  16.343  1.00  0.65
ATOM   3815  O   ASN A 513      19.292  42.167  17.467  1.00  0.65
ATOM   3816  CB  ASN A 513      20.456  44.043  15.692  1.00  0.65
ATOM   3817  CG  ASN A 513      21.448  43.937  16.803  1.00  0.65
ATOM   3818  OD1 ASN A 513      21.484  42.997  17.571  1.00  0.65
ATOM   3819  ND2 ASN A 513      22.319  44.916  16.914  1.00  0.65
ATOM   3820  N   PRO A 514      17.970  41.386  16.096  1.00  0.64
ATOM   3821  CA  PRO A 514      17.076  40.749  17.049  1.00  0.64
ATOM   3822  C   PRO A 514      17.740  39.506  17.643  1.00  0.64
ATOM   3823  O   PRO A 514      17.238  38.392  17.513  1.00  0.64
ATOM   3824  CB  PRO A 514      15.848  40.394  16.213  1.00  0.64
ATOM   3825  CG  PRO A 514      16.449  40.017  14.900  1.00  0.64
ATOM   3826  CD  PRO A 514      17.532  41.005  14.818  1.00  0.64
ATOM   3827  N   SER A 515      18.853  39.720  18.330  1.00  0.49
ATOM   3828  CA  SER A 515      19.612  38.642  18.979  1.00  0.49
ATOM   3829  C   SER A 515      20.504  39.247  20.059  1.00  0.49
ATOM   3830  O   SER A 515      20.440  40.444  20.335  1.00  0.49
ATOM   3831  CB  SER A 515      20.468  37.925  17.929  1.00  0.49
ATOM   3832  OG  SER A 515      21.217  36.873  18.547  1.00  0.49
ATOM   3833  N   LEU A 516      21.318  38.412  20.671  1.00  0.35
ATOM   3834  CA  LEU A 516      22.248  38.867  21.688  1.00  0.35
ATOM   3835  C   LEU A 516      23.252  39.848  21.075  1.00  0.35
ATOM   3836  O   LEU A 516      23.746  40.727  21.778  1.00  0.35
ATOM   3837  CB  LEU A 516      22.801  37.584  22.268  1.00  0.35
ATOM   3838  CG  LEU A 516      22.024  36.842  23.290  1.00  0.35
ATOM   3839  CD1 LEU A 516      20.854  36.276  22.552  1.00  0.35
ATOM   3840  CD2 LEU A 516      22.801  35.692  23.935  1.00  0.35
ATOM   3841  N   SER A 517      23.552  39.660  19.791  1.00  0.43
ATOM   3842  CA  SER A 517      24.497  40.554  19.065  1.00  0.43
ATOM   3843  C   SER A 517      24.897  39.842  17.750  1.00  0.43
ATOM   3844  O   SER A 517      25.830  40.274  17.072  1.00  0.43
ATOM   3845  CB  SER A 517      25.693  41.010  19.983  1.00  0.43
ATOM   3846  OG  SER A 517      26.866  41.299  19.219  1.00  0.43
ATOM   3847  N   ALA A 518      24.096  38.837  17.362  1.00  0.44
ATOM   3848  CA  ALA A 518      24.525  37.722  16.501  1.00  0.44
ATOM   3849  C   ALA A 518      24.638  36.536  17.455  1.00  0.44
ATOM   3850  O   ALA A 518      24.924  36.601  18.616  1.00  0.44
ATOM   3851  CB  ALA A 518      25.905  37.933  15.852  1.00  0.44
ATOM   3852  N   ASP A 519      24.284  35.389  17.002  1.00  0.36
ATOM   3853  CA  ASP A 519      24.316  34.073  17.651  1.00  0.36
ATOM   3854  C   ASP A 519      25.635  33.884  18.395  1.00  0.36
ATOM   3855  O   ASP A 519      26.677  33.655  17.785  1.00  0.36
ATOM   3856  CB  ASP A 519      24.175  32.961  16.597  1.00  0.36
ATOM   3857  CG  ASP A 519      23.972  33.510  15.164  1.00  0.36
ATOM   3858  OD1 ASP A 519      24.314  34.656  14.791  1.00  0.36
ATOM   3859  OD2 ASP A 519      23.511  32.753  14.322  1.00  0.36
ATOM   3860  N   GLY A 520      25.510  33.963  19.717  1.00  0.32
ATOM   3861  CA  GLY A 520      26.540  33.519  20.627  1.00  0.32
ATOM   3862  C   GLY A 520      26.386  33.679  22.091  1.00  0.32
ATOM   3863  O   GLY A 520      25.408  34.251  22.529  1.00  0.32
ATOM   3864  N   THR A 521      27.261  32.957  22.753  1.00  0.27
ATOM   3865  CA  THR A 521      27.121  32.724  24.197  1.00  0.27
ATOM   3866  C   THR A 521      28.361  33.208  24.957  1.00  0.27
ATOM   3867  O   THR A 521      28.370  33.261  26.185  1.00  0.27
ATOM   3868  CB  THR A 521      26.896  31.232  24.471  1.00  0.27
ATOM   3869  OG1 THR A 521      26.684  31.040  25.871  1.00  0.27
ATOM   3870  CG2 THR A 521      28.086  30.392  23.988  1.00  0.27
ATOM   3871  N   TRP A 522      29.421  33.487  24.204  1.00  0.10
ATOM   3872  CA  TRP A 522      30.685  33.944  24.795  1.00  0.10
ATOM   3873  C   TRP A 522      30.809  35.460  24.610  1.00  0.10
ATOM   3874  O   TRP A 522      30.225  36.251  25.322  1.00  0.10
ATOM   3875  CB  TRP A 522      31.866  33.206  24.144  1.00  0.10
ATOM   3876  CG  TRP A 522      31.978  33.488  22.633  1.00  0.10
ATOM   3877  CD1 TRP A 522      32.718  34.424  22.038  1.00  0.10
ATOM   3878  CD2 TRP A 522      31.377  32.778  21.621  1.00  0.10
ATOM   3879  NE1 TRP A 522      32.568  34.394  20.733  1.00  0.10
ATOM   3880  CE2 TRP A 522      31.782  33.370  20.437  1.00  0.10
ATOM   3881  CE3 TRP A 522      30.572  31.651  21.613  1.00  0.10
ATOM   3882  CZ2 TRP A 522      31.386  32.826  19.225  1.00  0.10
ATOM   3883  CZ3 TRP A 522      30.175  31.105  20.400  1.00  0.10
ATOM   3884  CH2 TRP A 522      30.582  31.691  19.207  1.00  0.10
ATOM   3885  N   SER A 523      31.519  35.873  23.595  1.00  0.32
ATOM   3886  CA  SER A 523      31.755  37.257  23.204  1.00  0.32
ATOM   3887  C   SER A 523      30.826  37.616  22.063  1.00  0.32
ATOM   3888  O   SER A 523      30.686  38.794  21.751  1.00  0.32
ATOM   3889  CB  SER A 523      33.212  37.496  22.791  1.00  0.32
ATOM   3890  OG  SER A 523      33.429  38.861  22.533  1.00  0.32
ATOM   3891  N   THR A 524      30.197  36.583  21.504  1.00  0.30
ATOM   3892  CA  THR A 524      29.407  36.670  20.332  1.00  0.30
ATOM   3893  C   THR A 524      28.183  35.833  20.251  1.00  0.30
ATOM   3894  O   THR A 524      28.464  34.820  19.637  1.00  0.30
ATOM   3895  CB  THR A 524      30.001  37.045  19.020  1.00  0.30
ATOM   3896  OG1 THR A 524      30.777  35.907  18.749  1.00  0.30
ATOM   3897  CG2 THR A 524      30.839  38.326  19.068  1.00  0.30
ATOM   3898  N   ASN A 525      27.103  36.260  20.947  1.00  0.29
ATOM   3899  CA  ASN A 525      27.215  37.573  21.621  1.00  0.29
ATOM   3900  C   ASN A 525      25.960  38.083  22.195  1.00  0.29
ATOM   3901  O   ASN A 525      25.060  38.203  21.459  1.00  0.29
ATOM   3902  CB  ASN A 525      27.686  38.744  20.720  1.00  0.29
ATOM   3903  CG  ASN A 525      27.050  38.633  19.365  1.00  0.29
ATOM   3904  OD1 ASN A 525      25.904  38.419  19.425  1.00  0.29
ATOM   3905  ND2 ASN A 525      27.661  38.940  18.254  1.00  0.29
ATOM   3906  N   TYR A 526      26.052  38.583  23.388  1.00  0.25
ATOM   3907  CA  TYR A 526      24.958  39.243  24.095  1.00  0.25
ATOM   3908  C   TYR A 526      25.494  40.157  25.162  1.00  0.25
ATOM   3909  O   TYR A 526      26.627  39.999  25.613  1.00  0.25
ATOM   3910  CB  TYR A 526      24.136  38.271  24.866  1.00  0.25
ATOM   3911  CG  TYR A 526      24.817  37.327  25.800  1.00  0.25
ATOM   3912  CD1 TYR A 526      25.435  36.141  25.430  1.00  0.25
ATOM   3913  CD2 TYR A 526      24.785  37.751  27.102  1.00  0.25
ATOM   3914  CE1 TYR A 526      26.025  35.367  26.415  1.00  0.25
ATOM   3915  CE2 TYR A 526      25.386  36.983  28.078  1.00  0.25
ATOM   3916  CZ  TYR A 526      26.005  35.790  27.736  1.00  0.25
ATOM   3917  OH  TYR A 526      26.589  35.032  28.702  1.00  0.25
ATOM   3918  N   TRP A 527      24.661  41.121  25.520  1.00  0.26
ATOM   3919  CA  TRP A 527      25.001  42.118  26.533  1.00  0.26
ATOM   3920  C   TRP A 527      25.323  41.428  27.864  1.00  0.26
ATOM   3921  O   TRP A 527      24.531  40.633  28.369  1.00  0.26
ATOM   3922  CB  TRP A 527      23.842  43.093  26.708  1.00  0.26
ATOM   3923  CG  TRP A 527      23.601  43.901  25.432  1.00  0.26
ATOM   3924  CD1 TRP A 527      24.162  45.071  25.138  1.00  0.26
ATOM   3925  CD2 TRP A 527      22.727  43.586  24.401  1.00  0.26
ATOM   3926  NE1 TRP A 527      23.678  45.516  23.977  1.00  0.26
ATOM   3927  CE2 TRP A 527      22.800  44.638  23.500  1.00  0.26
ATOM   3928  CE3 TRP A 527      21.881  42.512  24.155  1.00  0.26
ATOM   3929  CZ2 TRP A 527      22.024  44.623  22.348  1.00  0.26
ATOM   3930  CZ3 TRP A 527      21.106  42.493  23.001  1.00  0.26
ATOM   3931  CH2 TRP A 527      21.179  43.548  22.102  1.00  0.26
ATOM   3932  N   PRO A 528      26.495  41.751  28.403  1.00  0.37
ATOM   3933  CA  PRO A 528      26.974  41.255  29.706  1.00  0.37
ATOM   3934  C   PRO A 528      25.993  41.618  30.823  1.00  0.37
ATOM   3935  O   PRO A 528      26.022  41.043  31.904  1.00  0.37
ATOM   3936  CB  PRO A 528      28.331  41.919  29.910  1.00  0.37
ATOM   3937  CG  PRO A 528      28.816  42.189  28.489  1.00  0.37
ATOM   3938  CD  PRO A 528      27.564  42.423  27.659  1.00  0.37
ATOM   3939  N   LEU A 529      25.158  42.608  30.537  1.00  0.38
ATOM   3940  CA  LEU A 529      24.196  43.069  31.513  1.00  0.38
ATOM   3941  C   LEU A 529      22.851  42.342  31.280  1.00  0.38
ATOM   3942  O   LEU A 529      21.988  42.292  32.169  1.00  0.38
ATOM   3943  CB  LEU A 529      24.107  44.608  31.423  1.00  0.38
ATOM   3944  CG  LEU A 529      23.387  45.293  32.506  1.00  0.38
ATOM   3945  CD1 LEU A 529      23.370  46.774  32.535  1.00  0.38
ATOM   3946  CD2 LEU A 529      22.269  44.803  32.289  1.00  0.38
ATOM   3947  N   HIS A 530      22.615  41.954  30.044  1.00  0.37
ATOM   3948  CA  HIS A 530      21.399  41.217  29.681  1.00  0.37
ATOM   3949  C   HIS A 530      20.145  41.994  30.110  1.00  0.37
ATOM   3950  O   HIS A 530      19.193  41.433  30.648  1.00  0.37
ATOM   3951  CB  HIS A 530      21.404  39.820  30.323  1.00  0.37
ATOM   3952  CG  HIS A 530      21.361  39.865  31.859  1.00  0.37
ATOM   3953  ND1 HIS A 530      20.276  40.038  32.612  1.00  0.37
ATOM   3954  CD2 HIS A 530      22.399  39.680  32.676  1.00  0.37
ATOM   3955  CE1 HIS A 530      20.636  39.949  33.884  1.00  0.37
ATOM   3956  NE2 HIS A 530      21.948  39.733  33.925  1.00  0.37
ATOM   3957  N   THR A 531      20.211  43.305  29.933  1.00  0.48
ATOM   3958  CA  THR A 531      19.093  44.183  30.280  1.00  0.48
ATOM   3959  C   THR A 531      19.031  45.348  29.272  1.00  0.48
ATOM   3960  O   THR A 531      20.082  45.868  28.872  1.00  0.48
ATOM   3961  CB  THR A 531      19.185  44.655  31.731  1.00  0.48
ATOM   3962  OG1 THR A 531      18.108  45.482  32.092  1.00  0.48
ATOM   3963  CG2 THR A 531      19.825  45.960  31.745  1.00  0.48
ATOM   3964  N   PRO A 532      17.812  45.786  28.994  1.00  0.53
ATOM   3965  CA  PRO A 532      17.541  46.920  28.102  1.00  0.53
ATOM   3966  C   PRO A 532      17.850  48.246  28.799  1.00  0.53
ATOM   3967  O   PRO A 532      16.974  49.076  29.020  1.00  0.53
ATOM   3968  CB  PRO A 532      16.051  46.778  27.794  1.00  0.53
ATOM   3969  CG  PRO A 532      15.487  46.166  29.077  1.00  0.53
ATOM   3970  CD  PRO A 532      16.564  45.179  29.493  1.00  0.53
ATOM   3971  N   THR A 533      19.108  48.408  29.158  1.00  0.47
ATOM   3972  CA  THR A 533      19.546  49.640  29.787  1.00  0.47
ATOM   3973  C   THR A 533      20.652  50.163  28.992  1.00  0.47
ATOM   3974  O   THR A 533      21.388  50.841  29.640  1.00  0.47
ATOM   3975  CB  THR A 533      20.017  49.314  31.187  1.00  0.47
ATOM   3976  OG1 THR A 533      21.142  48.416  31.149  1.00  0.47
ATOM   3977  CG2 THR A 533      18.915  48.857  32.102  1.00  0.47
ATOM   3978  N   LYS A 534      20.658  49.929  27.678  1.00  0.49
ATOM   3979  CA  LYS A 534      21.779  50.290  26.882  1.00  0.49
ATOM   3980  C   LYS A 534      23.006  49.534  27.422  1.00  0.49
ATOM   3981  O   LYS A 534      23.107  49.137  28.604  1.00  0.49
ATOM   3982  CB  LYS A 534      21.642  51.774  27.141  1.00  0.49
ATOM   3983  CG  LYS A 534      21.079  52.866  27.896  1.00  0.49
ATOM   3984  CD  LYS A 534      21.254  54.244  27.377  1.00  0.49
ATOM   3985  CE  LYS A 534      21.223  55.074  28.653  1.00  0.49
ATOM   3986  NZ  LYS A 534      20.965  56.462  28.271  1.00  0.49
ATOM   3987  N   GLN A 535      24.044  49.325  26.691  1.00  0.48
ATOM   3988  CA  GLN A 535      24.367  49.622  25.302  1.00  0.48
ATOM   3989  C   GLN A 535      25.572  48.733  25.017  1.00  0.48
ATOM   3990  O   GLN A 535      26.038  48.051  25.923  1.00  0.48
ATOM   3991  CB  GLN A 535      24.779  51.095  25.213  1.00  0.48
ATOM   3992  CG  GLN A 535      25.191  51.543  23.828  1.00  0.48
ATOM   3993  CD  GLN A 535      25.513  53.006  23.760  1.00  0.48
ATOM   3994  OE1 GLN A 535      26.348  53.457  24.515  1.00  0.48
ATOM   3995  NE2 GLN A 535      24.840  53.737  22.890  1.00  0.48
ATOM   3996  N   GLU A 536      26.115  48.779  23.809  1.00  0.52
ATOM   3997  CA  GLU A 536      27.288  47.965  23.484  1.00  0.52
ATOM   3998  C   GLU A 536      28.488  48.875  23.223  1.00  0.52
ATOM   3999  O   GLU A 536      28.502  49.638  22.257  1.00  0.52
ATOM   4000  CB  GLU A 536      26.978  47.077  22.277  1.00  0.52
ATOM   4001  CG  GLU A 536      28.153  46.166  21.916  1.00  0.52
ATOM   4002  CD  GLU A 536      29.325  46.878  21.291  1.00  0.52
ATOM   4003  OE1 GLU A 536      28.983  47.926  20.740  1.00  0.52
ATOM   4004  OE2 GLU A 536      30.469  46.408  21.420  1.00  0.52
ATOM   4005  N   VAL A 537      29.415  48.886  24.167  1.00  0.55
ATOM   4006  CA  VAL A 537      30.684  49.603  23.972  1.00  0.55
ATOM   4007  C   VAL A 537      31.481  48.849  22.900  1.00  0.55
ATOM   4008  O   VAL A 537      32.006  47.763  23.136  1.00  0.55
ATOM   4009  CB  VAL A 537      31.483  49.684  25.280  1.00  0.55
ATOM   4010  CG1 VAL A 537      31.974  48.320  25.773  1.00  0.55
ATOM   4011  CG2 VAL A 537      32.677  50.619  25.109  1.00  0.55
ATOM   4012  N   LEU A 538      31.435  49.372  21.686  1.00  0.53
ATOM   4013  CA  LEU A 538      32.145  48.762  20.561  1.00  0.53
ATOM   4014  C   LEU A 538      33.597  48.877  20.853  1.00  0.53
ATOM   4015  O   LEU A 538      34.011  47.945  21.509  1.00  0.53
ATOM   4016  CB  LEU A 538      31.837  49.469  19.250  1.00  0.53
ATOM   4017  CG  LEU A 538      30.392  49.297  18.825  1.00  0.53
ATOM   4018  CD1 LEU A 538      30.115  50.099  17.567  1.00  0.53
ATOM   4019  CD2 LEU A 538      30.148  47.831  18.452  1.00  0.53
ATOM   4020  N   GLU A 539      34.215  49.987  20.426  1.00  0.53
ATOM   4021  CA  GLU A 539      35.626  50.264  20.675  1.00  0.53
ATOM   4022  C   GLU A 539      36.277  48.995  21.243  1.00  0.53
ATOM   4023  O   GLU A 539      36.003  48.551  22.354  1.00  0.53
ATOM   4024  CB  GLU A 539      35.678  51.389  21.690  1.00  0.53
ATOM   4025  CG  GLU A 539      37.089  51.710  22.145  1.00  0.53
ATOM   4026  CD  GLU A 539      37.878  50.808  22.892  1.00  0.53
ATOM   4027  OE1 GLU A 539      37.212  50.199  23.695  1.00  0.53
ATOM   4028  OE2 GLU A 539      39.065  50.801  22.683  1.00  0.53
ATOM   4029  N   LEU A 540      37.159  48.435  20.459  1.00  0.47
ATOM   4030  CA  LEU A 540      37.634  47.074  20.726  1.00  0.47
ATOM   4031  C   LEU A 540      39.139  47.112  20.983  1.00  0.47
ATOM   4032  O   LEU A 540      39.974  46.518  20.314  1.00  0.47
ATOM   4033  CB  LEU A 540      37.244  46.177  19.556  1.00  0.47
ATOM   4034  CG  LEU A 540      37.528  44.717  19.871  1.00  0.47
ATOM   4035  CD1 LEU A 540      36.760  43.842  18.975  1.00  0.47
ATOM   4036  CD2 LEU A 540      38.902  44.264  19.422  1.00  0.47
ATOM   4037  N   ASN A 541      39.474  48.012  21.880  1.00  0.42
ATOM   4038  CA  ASN A 541      40.833  48.174  22.404  1.00  0.42
ATOM   4039  C   ASN A 541      40.727  47.818  23.876  1.00  0.42
ATOM   4040  O   ASN A 541      39.920  48.421  24.587  1.00  0.42
ATOM   4041  CB  ASN A 541      41.284  49.619  22.234  1.00  0.42
ATOM   4042  CG  ASN A 541      42.688  49.930  22.651  1.00  0.42
ATOM   4043  OD1 ASN A 541      43.294  49.175  23.392  1.00  0.42
ATOM   4044  ND2 ASN A 541      43.203  51.009  22.090  1.00  0.42
ATOM   4045  N   ALA A 542      41.445  46.761  24.261  1.00  0.35
ATOM   4046  CA  ALA A 542      41.389  46.236  25.640  1.00  0.35
ATOM   4047  C   ALA A 542      40.154  45.342  25.812  1.00  0.35
ATOM   4048  O   ALA A 542      39.132  45.524  25.150  1.00  0.35
ATOM   4049  CB  ALA A 542      41.324  47.382  26.671  1.00  0.35
ATOM   4050  N   ASN A 543      40.290  44.380  26.718  1.00  0.29
ATOM   4051  CA  ASN A 543      39.180  43.486  27.072  1.00  0.29
ATOM   4052  C   ASN A 543      38.521  44.027  28.344  1.00  0.29
ATOM   4053  O   ASN A 543      38.994  43.804  29.457  1.00  0.29
ATOM   4054  CB  ASN A 543      39.685  42.059  27.313  1.00  0.29
ATOM   4055  CG  ASN A 543      38.515  41.104  27.575  1.00  0.29
ATOM   4056  OD1 ASN A 543      37.443  41.502  28.018  1.00  0.29
ATOM   4057  ND2 ASN A 543      38.738  39.836  27.261  1.00  0.29
ATOM   4058  N   TYR A 544      37.488  44.820  28.108  1.00  0.26
ATOM   4059  CA  TYR A 544      36.698  45.455  29.172  1.00  0.26
ATOM   4060  C   TYR A 544      35.328  44.771  29.175  1.00  0.26
ATOM   4061  O   TYR A 544      35.116  43.799  28.453  1.00  0.26
ATOM   4062  CB  TYR A 544      36.570  46.940  28.812  1.00  0.26
ATOM   4063  CG  TYR A 544      35.785  47.740  29.855  1.00  0.26
ATOM   4064  CD1 TYR A 544      36.422  48.205  30.994  1.00  0.26
ATOM   4065  CD2 TYR A 544      34.452  48.058  29.632  1.00  0.26
ATOM   4066  CE1 TYR A 544      35.725  48.981  31.911  1.00  0.26
ATOM   4067  CE2 TYR A 544      33.749  48.829  30.547  1.00  0.26
ATOM   4068  CZ  TYR A 544      34.392  49.296  31.686  1.00  0.26
ATOM   4069  OH  TYR A 544      33.715  50.063  32.579  1.00  0.26
ATOM   4070  N   SER A 545      34.434  45.223  30.050  1.00  0.40
ATOM   4071  CA  SER A 545      33.057  44.708  30.041  1.00  0.40
ATOM   4072  C   SER A 545      32.354  45.269  28.803  1.00  0.40
ATOM   4073  O   SER A 545      32.353  46.470  28.566  1.00  0.40
ATOM   4074  CB  SER A 545      32.331  45.131  31.316  1.00  0.40
ATOM   4075  OG  SER A 545      31.052  44.491  31.361  1.00  0.40
ATOM   4076  N   ARG A 546      31.780  44.379  28.007  1.00  0.38
ATOM   4077  CA  ARG A 546      31.167  44.763  26.723  1.00  0.38
ATOM   4078  C   ARG A 546      29.919  45.636  26.912  1.00  0.38
ATOM   4079  O   ARG A 546      29.822  46.728  26.377  1.00  0.38
ATOM   4080  CB  ARG A 546      30.828  43.504  25.921  1.00  0.38
ATOM   4081  CG  ARG A 546      30.230  43.840  24.555  1.00  0.38
ATOM   4082  CD  ARG A 546      29.989  42.566  23.747  1.00  0.38
ATOM   4083  NE  ARG A 546      29.399  42.896  22.437  1.00  0.38
ATOM   4084  CZ  ARG A 546      28.102  43.134  22.225  1.00  0.38
ATOM   4085  NH1 ARG A 546      27.232  43.111  23.237  1.00  0.38
ATOM   4086  NH2 ARG A 546      27.669  43.406  20.993  1.00  0.38
ATOM   4087  N   VAL A 547      28.974  45.146  27.704  1.00  0.37
ATOM   4088  CA  VAL A 547      27.655  45.790  27.860  1.00  0.37
ATOM   4089  C   VAL A 547      27.743  47.211  28.418  1.00  0.37
ATOM   4090  O   VAL A 547      27.936  48.148  27.658  1.00  0.37
ATOM   4091  CB  VAL A 547      26.742  44.968  28.768  1.00  0.37
ATOM   4092  CG1 VAL A 547      27.349  44.743  30.164  1.00  0.37
ATOM   4093  CG2 VAL A 547      25.349  45.545  28.798  1.00  0.37
ATOM   4094  N   LEU A 548      27.580  47.359  29.739  1.00  0.33
ATOM   4095  CA  LEU A 548      27.569  48.626  30.447  1.00  0.33
ATOM   4096  C   LEU A 548      26.210  49.320  30.294  1.00  0.33
ATOM   4097  O   LEU A 548      25.494  49.092  29.334  1.00  0.33
ATOM   4098  CB  LEU A 548      28.735  49.462  29.903  1.00  0.33
ATOM   4099  CG  LEU A 548      28.831  50.837  30.528  1.00  0.33
ATOM   4100  CD1 LEU A 548      30.227  51.395  30.296  1.00  0.33
ATOM   4101  CD2 LEU A 548      27.830  51.811  29.912  1.00  0.33
ATOM   4102  N   GLU A 549      25.895  50.151  31.286  1.00  0.40
ATOM   4103  CA  GLU A 549      24.644  50.918  31.321  1.00  0.40
ATOM   4104  C   GLU A 549      24.783  52.247  32.070  1.00  0.40
ATOM   4105  O   GLU A 549      24.151  53.240  31.725  1.00  0.40
ATOM   4106  CB  GLU A 549      23.595  50.036  31.965  1.00  0.40
ATOM   4107  CG  GLU A 549      22.289  50.766  32.121  1.00  0.40
ATOM   4108  CD  GLU A 549      22.136  51.809  33.151  1.00  0.40
ATOM   4109  OE1 GLU A 549      22.869  51.651  34.143  1.00  0.40
ATOM   4110  OE2 GLU A 549      21.329  52.728  32.937  1.00  0.40
ATOM   4111  N   GLY A 550      25.637  52.226  33.095  1.00  0.39
ATOM   4112  CA  GLY A 550      25.826  53.359  34.017  1.00  0.39
ATOM   4113  C   GLY A 550      26.267  54.645  33.321  1.00  0.39
ATOM   4114  O   GLY A 550      25.532  55.594  33.135  1.00  0.39
ATOM   4115  N   LEU A 551      27.548  54.713  33.032  1.00  0.46
ATOM   4116  CA  LEU A 551      28.172  55.902  32.470  1.00  0.46
ATOM   4117  C   LEU A 551      27.271  56.850  31.686  1.00  0.46
ATOM   4118  O   LEU A 551      27.152  58.042  31.913  1.00  0.46
ATOM   4119  CB  LEU A 551      29.479  55.568  31.750  1.00  0.46
ATOM   4120  CG  LEU A 551      30.242  56.810  31.268  1.00  0.46
ATOM   4121  CD1 LEU A 551      31.700  56.449  31.006  1.00  0.46
ATOM   4122  CD2 LEU A 551      29.631  57.372  29.982  1.00  0.46
ATOM   4123  N   ARG A 552      26.661  56.296  30.664  1.00  0.55
ATOM   4124  CA  ARG A 552      25.820  57.102  29.769  1.00  0.55
ATOM   4125  C   ARG A 552      24.560  57.614  30.470  1.00  0.55
ATOM   4126  O   ARG A 552      24.225  58.792  30.377  1.00  0.55
ATOM   4127  CB  ARG A 552      25.443  56.307  28.527  1.00  0.55
ATOM   4128  CG  ARG A 552      24.656  55.059  28.870  1.00  0.55
ATOM   4129  CD  ARG A 552      24.346  54.409  27.561  1.00  0.55
ATOM   4130  NE  ARG A 552      23.696  53.222  27.973  1.00  0.55
ATOM   4131  CZ  ARG A 552      24.191  52.101  28.221  1.00  0.55
ATOM   4132  NH1 ARG A 552      25.369  51.811  28.279  1.00  0.55
ATOM   4133  NH2 ARG A 552      23.487  51.408  28.810  1.00  0.55
ATOM   4134  N   VAL A 553      23.887  56.720  31.187  1.00  0.60
ATOM   4135  CA  VAL A 553      22.659  57.070  31.911  1.00  0.60
ATOM   4136  C   VAL A 553      22.957  58.178  32.925  1.00  0.60
ATOM   4137  O   VAL A 553      22.159  59.082  33.100  1.00  0.60
ATOM   4138  CB  VAL A 553      22.087  55.841  32.622  1.00  0.60
ATOM   4139  CG1 VAL A 553      22.998  55.290  33.700  1.00  0.60
ATOM   4140  CG2 VAL A 553      20.760  56.174  33.298  1.00  0.60
ATOM   4141  N   LYS A 554      24.117  58.072  33.564  1.00  0.57
ATOM   4142  CA  LYS A 554      24.554  59.072  34.543  1.00  0.57
ATOM   4143  C   LYS A 554      24.868  60.382  33.818  1.00  0.57
ATOM   4144  O   LYS A 554      24.552  61.466  34.298  1.00  0.57
ATOM   4145  CB  LYS A 554      25.773  58.572  35.317  1.00  0.57
ATOM   4146  CG  LYS A 554      26.991  58.373  34.461  1.00  0.57
ATOM   4147  CD  LYS A 554      28.192  57.825  35.185  1.00  0.57
ATOM   4148  CE  LYS A 554      29.452  57.665  34.346  1.00  0.57
ATOM   4149  NZ  LYS A 554      29.886  58.877  33.672  1.00  0.57
ATOM   4150  N   LYS A 555      25.429  60.234  32.618  1.00  0.65
ATOM   4151  CA  LYS A 555      25.789  61.368  31.764  1.00  0.65
ATOM   4152  C   LYS A 555      24.528  62.163  31.411  1.00  0.65
ATOM   4153  O   LYS A 555      24.381  63.326  31.781  1.00  0.65
ATOM   4154  CB  LYS A 555      26.462  60.839  30.499  1.00  0.65
ATOM   4155  CG  LYS A 555      26.856  61.963  29.553  1.00  0.65
ATOM   4156  CD  LYS A 555      27.543  61.407  28.311  1.00  0.65
ATOM   4157  CE  LYS A 555      28.871  60.731  28.646  1.00  0.65
ATOM   4158  NZ  LYS A 555      29.529  60.217  27.445  1.00  0.65
ATOM   4159  N   CYS A 556      23.631  61.495  30.695  1.00  0.76
ATOM   4160  CA  CYS A 556      22.410  62.109  30.161  1.00  0.76
ATOM   4161  C   CYS A 556      21.331  62.394  31.193  1.00  0.76
ATOM   4162  O   CYS A 556      20.483  63.248  30.960  1.00  0.76
ATOM   4163  CB  CYS A 556      21.873  61.239  29.033  1.00  0.76
ATOM   4164  SG  CYS A 556      23.099  61.177  27.682  1.00  0.76
ATOM   4165  N   ALA A 557      21.389  61.715  32.329  1.00  0.76
ATOM   4166  CA  ALA A 557      20.396  61.925  33.387  1.00  0.76
ATOM   4167  C   ALA A 557      20.375  63.414  33.735  1.00  0.76
ATOM   4168  O   ALA A 557      19.391  64.023  34.064  1.00  0.76
ATOM   4169  CB  ALA A 557      20.878  61.102  34.561  1.00  0.76
ATOM   4170  N   PHE A 558      21.499  64.073  33.552  1.00  0.73
ATOM   4171  CA  PHE A 558      21.624  65.518  33.767  1.00  0.73
ATOM   4172  C   PHE A 558      20.761  66.315  32.782  1.00  0.73
ATOM   4173  O   PHE A 558      19.914  67.102  33.194  1.00  0.73
ATOM   4174  CB  PHE A 558      23.094  65.917  33.639  1.00  0.73
ATOM   4175  CG  PHE A 558      23.247  67.440  33.658  1.00  0.73
ATOM   4176  CD1 PHE A 558      23.165  68.132  34.858  1.00  0.73
ATOM   4177  CD2 PHE A 558      23.446  68.128  32.470  1.00  0.73
ATOM   4178  CE1 PHE A 558      23.282  69.517  34.867  1.00  0.73
ATOM   4179  CE2 PHE A 558      23.568  69.511  32.476  1.00  0.73
ATOM   4180  CZ  PHE A 558      23.486  70.205  33.677  1.00  0.73
ATOM   4181  N   TRP A 559      21.023  66.110  31.497  1.00  0.74
ATOM   4182  CA  TRP A 559      20.346  66.864  30.430  1.00  0.74
ATOM   4183  C   TRP A 559      18.880  66.458  30.238  1.00  0.74
ATOM   4184  O   TRP A 559      18.070  67.272  29.807  1.00  0.74
ATOM   4185  CB  TRP A 559      21.083  66.696  29.100  1.00  0.74
ATOM   4186  CG  TRP A 559      22.518  67.218  29.164  1.00  0.74
ATOM   4187  CD1 TRP A 559      23.607  66.481  29.363  1.00  0.74
ATOM   4188  CD2 TRP A 559      22.936  68.522  28.955  1.00  0.74
ATOM   4189  NE1 TRP A 559      24.684  67.260  29.280  1.00  0.74
ATOM   4190  CE2 TRP A 559      24.317  68.510  29.022  1.00  0.74
ATOM   4191  CE3 TRP A 559      22.262  69.716  28.768  1.00  0.74
ATOM   4192  CZ2 TRP A 559      25.039  69.682  28.830  1.00  0.74
ATOM   4193  CZ3 TRP A 559      22.991  70.900  28.557  1.00  0.74
ATOM   4194  CH2 TRP A 559      24.377  70.868  28.554  1.00  0.74
ATOM   4195  N   LYS A 560      18.550  65.219  30.583  1.00  0.75
ATOM   4196  CA  LYS A 560      17.229  64.671  30.235  1.00  0.75
ATOM   4197  C   LYS A 560      16.230  64.618  31.392  1.00  0.75
ATOM   4198  O   LYS A 560      15.030  64.532  31.153  1.00  0.75
ATOM   4199  CB  LYS A 560      17.373  63.291  29.615  1.00  0.75
ATOM   4200  CG  LYS A 560      17.937  62.235  30.555  1.00  0.75
ATOM   4201  CD  LYS A 560      18.002  60.869  29.887  1.00  0.75
ATOM   4202  CE  LYS A 560      18.599  59.836  30.836  1.00  0.75
ATOM   4203  NZ  LYS A 560      18.648  58.539  30.192  1.00  0.75
ATOM   4204  N   LYS A 561      16.720  64.644  32.628  1.00  0.70
ATOM   4205  CA  LYS A 561      15.807  64.528  33.778  1.00  0.70
ATOM   4206  C   LYS A 561      15.891  65.713  34.739  1.00  0.70
ATOM   4207  O   LYS A 561      14.871  66.204  35.207  1.00  0.70
ATOM   4208  CB  LYS A 561      16.023  63.209  34.523  1.00  0.70
ATOM   4209  CG  LYS A 561      17.338  63.128  35.247  1.00  0.70
ATOM   4210  CD  LYS A 561      17.606  61.822  35.934  1.00  0.70
ATOM   4211  CE  LYS A 561      18.931  61.768  36.668  1.00  0.70
ATOM   4212  NZ  LYS A 561      19.185  62.820  37.617  1.00  0.70
ATOM   4213  N   TYR A 562      17.109  66.194  34.973  1.00  0.68
ATOM   4214  CA  TYR A 562      17.330  67.266  35.951  1.00  0.68
ATOM   4215  C   TYR A 562      17.285  68.645  35.301  1.00  0.68
ATOM   4216  O   TYR A 562      16.579  69.532  35.760  1.00  0.68
ATOM   4217  CB  TYR A 562      18.673  67.063  36.655  1.00  0.68
ATOM   4218  CG  TYR A 562      19.077  68.288  37.484  1.00  0.68
ATOM   4219  CD1 TYR A 562      18.325  68.681  38.586  1.00  0.68
ATOM   4220  CD2 TYR A 562      20.224  68.992  37.140  1.00  0.68
ATOM   4221  CE1 TYR A 562      18.730  69.770  39.348  1.00  0.68
ATOM   4222  CE2 TYR A 562      20.631  70.079  37.905  1.00  0.68
ATOM   4223  CZ  TYR A 562      19.881  70.469  39.007  1.00  0.68
ATOM   4224  OH  TYR A 562      20.266  71.546  39.740  1.00  0.68
ATOM   4225  N   LEU A 563      18.045  68.811  34.230  1.00  0.74
ATOM   4226  CA  LEU A 563      18.159  70.117  33.572  1.00  0.74
ATOM   4227  C   LEU A 563      16.801  70.704  33.162  1.00  0.74
ATOM   4228  O   LEU A 563      16.564  71.894  33.378  1.00  0.74
ATOM   4229  CB  LEU A 563      19.092  70.040  32.358  1.00  0.74
ATOM   4230  CG  LEU A 563      19.490  71.447  31.919  1.00  0.74
ATOM   4231  CD1 LEU A 563      20.121  72.202  33.093  1.00  0.74
ATOM   4232  CD2 LEU A 563      20.472  71.380  30.760  1.00  0.74
ATOM   4233  N   PRO A 564      15.897  69.865  32.643  1.00  0.75
ATOM   4234  CA  PRO A 564      14.532  70.292  32.305  1.00  0.75
ATOM   4235  C   PRO A 564      13.866  70.920  33.531  1.00  0.75
ATOM   4236  O   PRO A 564      13.086  71.854  33.411  1.00  0.75
ATOM   4237  CB  PRO A 564      13.832  68.994  31.913  1.00  0.75
ATOM   4238  CG  PRO A 564      14.955  68.167  31.296  1.00  0.75
ATOM   4239  CD  PRO A 564      16.142  68.487  32.171  1.00  0.75
ATOM   4240  N   LYS A 565      14.238  70.421  34.703  1.00  0.68
ATOM   4241  CA  LYS A 565      13.712  70.912  35.986  1.00  0.68
ATOM   4242  C   LYS A 565      14.270  72.289  36.329  1.00  0.68
ATOM   4243  O   LYS A 565      13.518  73.204  36.652  1.00  0.68
ATOM   4244  CB  LYS A 565      14.046  69.939  37.114  1.00  0.68
ATOM   4245  CG  LYS A 565      13.412  68.574  36.860  1.00  0.68
ATOM   4246  CD  LYS A 565      13.701  67.618  38.015  1.00  0.68
ATOM   4247  CE  LYS A 565      13.043  66.261  37.769  1.00  0.68
ATOM   4248  NZ  LYS A 565      13.293  65.347  38.893  1.00  0.68
ATOM   4249  N   LEU A 566      15.591  72.426  36.224  1.00  0.66
ATOM   4250  CA  LEU A 566      16.235  73.714  36.494  1.00  0.66
ATOM   4251  C   LEU A 566      15.586  74.724  35.558  1.00  0.66
ATOM   4252  O   LEU A 566      15.186  75.788  35.996  1.00  0.66
ATOM   4253  CB  LEU A 566      17.726  73.604  36.198  1.00  0.66
ATOM   4254  CG  LEU A 566      18.434  74.873  36.566  1.00  0.66
ATOM   4255  CD1 LEU A 566      18.594  74.940  38.054  1.00  0.66
ATOM   4256  CD2 LEU A 566      19.798  74.704  36.194  1.00  0.66
ATOM   4257  N   LEU A 567      15.321  74.244  34.344  1.00  0.60
ATOM   4258  CA  LEU A 567      14.597  74.959  33.296  1.00  0.60
ATOM   4259  C   LEU A 567      13.229  75.392  33.787  1.00  0.60
ATOM   4260  O   LEU A 567      12.874  76.562  33.706  1.00  0.60
ATOM   4261  CB  LEU A 567      14.605  74.155  32.017  1.00  0.60
ATOM   4262  CG  LEU A 567      13.963  74.889  30.843  1.00  0.60
ATOM   4263  CD1 LEU A 567      14.400  74.216  29.545  1.00  0.60
ATOM   4264  CD2 LEU A 567      12.434  74.842  30.936  1.00  0.60
ATOM   4265  N   SER A 568      12.534  74.427  34.363  1.00  0.54
ATOM   4266  CA  SER A 568      11.169  74.633  34.868  1.00  0.54
ATOM   4267  C   SER A 568      11.134  75.842  35.815  1.00  0.54
ATOM   4268  O   SER A 568      11.035  75.620  37.041  1.00  0.54
ATOM   4269  CB  SER A 568      10.692  73.388  35.623  1.00  0.54
ATOM   4270  OG  SER A 568      10.675  72.259  34.758  1.00  0.54
ATOM   4271  OXT SER A 568      11.106  76.979  35.295  1.00  0.54
TER    4272      SER A 568                                        
SPDBVT        0.9999927878         0.0027827697        -0.0025795009 
SPDBVT       -0.0027699934         0.9999839664         0.0049433885 
SPDBVT        0.0025932158        -0.0049362080         0.9999844432 
SPDBVT       24.3532085419        62.0601768494         9.2369842529 
SPDBVT       24.4405879974        62.0732994080         9.2456750870 
SPDBVV default;
SPDBVV      8.228955557850    1956.592227768110      20.000000000000
SPDBVV        1.0000000000         0.0000000000         0.0000000000 
SPDBVV        0.0000000000         1.0000000000         0.0000000000 
SPDBVV        0.0000000000         0.0000000000         1.0000000000 
SPDBVV       23.7064990997        63.4840011597         8.6645002365 
SPDBVV        0.0000000000         0.0000000000         0.0000000000 
SPDBVf 19 19 19 19 19 19 19 19 19 19 19 19 19 19 19 19 19 19  3  3
SPDBVf 19 19 19 19 19 19 19 19 19 19 19 19 19 19 19 19 19 19 19 19
SPDBVf 19 19 19 19 19 19 19 19 19 19 19 19 19 19 19 19 19 19 19 19
SPDBVf 19 19 19 19 19 19 19 19 19 19 19 19 19 19 19 19 19 19 19 19
SPDBVf 19 19 19 19 19 19 19 19 19 19 19 19 19 19 19 19 19 19 19 19
SPDBVf 19  3  3  3  3 19 19 19 19 19 19 19 19 19 19 19 19 19 19 19
SPDBVf 19 19 19 19 19 19 19 19 19 19 19 19 19 19 19 19 19 19 19 19
SPDBVf 19 19 19 19 19 19 19 19 19 19 19 19 19 19 19 19 19 19  3  3
SPDBVf 19 19 19 19 19 19 19 19 19 19 19 19 19 19 19 19 19 19 19 19
SPDBVf 19 19 19 19 19 19 19 19 19 19 19 19 19 19 19 19 19 19 19 19
SPDBVf 19 19 19 19 19 19 19 19 19 19 19 19 19 19 19 19 19 19 19 19
SPDBVf 19 19 19 19 19 19 19 19 19 19 19 19 19 19 19 19 19 19 19 19
SPDBVf 19 19 19 19 19 19 19 19 19 19 19 19  3  3  3  3 19 19 19 19
SPDBVf 19 19 19 19 19 19 19 19 19 19 19 19 19 19 19 19 19 19  3  3
SPDBVf 19 19 19 19 19 19 19 19 19 19 19 19 19 19 19 19 19 19 19 19
SPDBVf 19 19 19 19 19 19 19 19 19 19 19 19 19 19 19 19 19 19 19 19
SPDBVf 19 19 19 19 19 19 19 19 19 19 19 19 19 19 19 19 19 19 19 19
SPDBVf 19 19 19 19 19 19 19 19 19 19 19 19 19 19 19 19 19 19 19 19
SPDBVf 19 19 19 19 19 19 19 19 19 19 19 19 19 19 19 19 19  3  3 19
SPDBVf 19 19 19 19 19 19 19 19 19 19 19 19 19 19 19 19 19 19 19 19
SPDBVf 19 19 19 19 19 19 19 19 19 19 19 19 19 19 19 19 19 19 19 19
SPDBVf 19 19 19 19 19 19 19 19 19 19 19 19 19 19 19 19 19 19 19 19
SPDBVf 19 19 19 19 19 19 19 19 19 19 19 19 19 19 19 19 19 19 19 19
SPDBVf 19 19 19 19 19 19 19 19 19 19 19 19 19 19 19 19 19 19 19 19
SPDBVf  3  3  3 19 19 19 19  3  3  3  3 19 19  3  3  3  3  3  3 19
SPDBVf 19 19 19 19 19 19 19 19 19 19 19 19 19 19 19 19 19 19 19 19
SPDBVf 19 19 19 19 19 19 19 19 19 19 19 19 19 19 19  1
SPDBVl 0.00 0.00 0.00 0.00 0.00 0.00 0.00 0.00 0.00 0.00 0.00 0.00 
SPDBVl 0.00 0.00 0.00 0.00 0.00 0.00 0.00 0.00 0.00 0.00 0.00 0.00 
SPDBVl 0.00 0.00 0.00 0.00 0.00 0.00 0.00 0.00 0.00 0.00 0.00 0.00 
SPDBVl 0.00 0.00 0.00 0.00 0.00 0.00 0.00 0.00 0.00 0.00 0.00 0.00 
SPDBVl 0.00 0.00 0.00 0.00 0.00 0.00 0.00 0.00 0.00 0.00 0.00 0.00 
SPDBVl 0.00 0.00 0.00 0.00 0.00 0.00 0.00 0.00 0.00 0.00 0.00 0.00 
SPDBVl 0.00 0.00 0.00 0.00 0.00 0.00 0.00 0.00 0.00 0.00 0.00 0.00 
SPDBVl 0.00 0.00 0.00 0.00 0.00 0.00 0.00 0.00 0.00 0.00 0.00 0.00 
SPDBVl 0.00 0.00 0.00 0.00 0.00 0.00 0.00 0.00 0.00 0.00 0.00 0.00 
SPDBVl 0.00 0.00 0.00 0.00 0.00 0.00 0.00 0.00 0.00 0.00 0.00 0.00 
SPDBVl 0.00 0.00 0.00 0.00 0.00 0.00 0.00 0.00 0.00 0.00 0.00 0.00 
SPDBVl 0.00 0.00 0.00 0.00 0.00 0.00 0.00 0.00 0.00 0.00 0.00 0.00 
SPDBVl 0.00 0.00 0.00 0.00 0.00 0.00 0.00 0.00 0.00 0.00 0.00 0.00 
SPDBVl 0.00 0.00 0.00 0.00 0.00 0.00 0.00 0.00 0.00 0.00 0.00 0.00 
SPDBVl 0.00 0.00 0.00 0.00 0.00 0.00 0.00 0.00 0.00 0.00 0.00 0.00 
SPDBVl 0.00 0.00 0.00 0.00 0.00 0.00 0.00 0.00 0.00 0.00 0.00 0.00 
SPDBVl 0.00 0.00 0.00 0.00 0.00 0.00 0.00 0.00 0.00 0.00 0.00 0.00 
SPDBVl 0.00 0.00 0.00 0.00 0.00 0.00 0.00 0.00 0.00 0.00 0.00 0.00 
SPDBVl 0.00 0.00 0.00 0.00 0.00 0.00 0.00 0.00 0.00 0.00 0.00 0.00 
SPDBVl 0.00 0.00 0.00 0.00 0.00 0.00 0.00 0.00 0.00 0.00 0.00 0.00 
SPDBVl 0.00 0.00 0.00 0.00 0.00 0.00 0.00 0.00 0.00 0.00 0.00 0.00 
SPDBVl 0.00 0.00 0.00 0.00 0.00 0.00 0.00 0.00 0.00 0.00 0.00 0.00 
SPDBVl 0.00 0.00 0.00 0.00 0.00 0.00 0.00 0.00 0.00 0.00 0.00 0.00 
SPDBVl 0.00 0.00 0.00 0.00 0.00 0.00 0.00 0.00 0.00 0.00 0.00 0.00 
SPDBVl 0.00 0.00 0.00 0.00 0.00 0.00 0.00 0.00 0.00 0.00 0.00 0.00 
SPDBVl 0.00 0.00 0.00 0.00 0.00 0.00 0.00 0.00 0.00 0.00 0.00 0.00 
SPDBVl 0.00 0.00 0.00 0.00 0.00 0.00 0.00 0.00 0.00 0.00 0.00 0.00 
SPDBVl 0.00 0.00 0.00 0.00 0.00 0.00 0.00 0.00 0.00 0.00 0.00 0.00 
SPDBVl 0.00 0.00 0.00 0.00 0.00 0.00 0.00 0.00 0.00 0.00 0.00 0.00 
SPDBVl 0.00 0.00 0.00 0.00 0.00 0.00 0.00 0.00 0.00 0.00 0.00 0.00 
SPDBVl 0.00 0.00 0.00 0.00 0.00 0.00 0.00 0.00 0.00 0.00 0.00 0.00 
SPDBVl 0.00 0.00 0.00 0.00 0.00 0.00 0.00 0.00 0.00 0.00 0.00 0.00 
SPDBVl 0.00 0.00 0.00 0.00 0.00 0.00 0.00 0.00 0.00 0.00 0.00 0.00 
SPDBVl 0.00 0.00 0.00 0.00 0.00 0.00 0.00 0.00 0.00 0.00 0.00 0.00 
SPDBVl 0.00 0.00 0.00 0.00 0.00 0.00 0.00 0.00 0.00 0.00 0.00 0.00 
SPDBVl 0.00 0.00 0.00 0.00 0.00 0.00 0.00 0.00 0.00 0.00 0.00 0.00 
SPDBVl 0.00 0.00 0.00 0.00 0.00 0.00 0.00 0.00 0.00 0.00 0.00 0.00 
SPDBVl 0.00 0.00 0.00 0.00 0.00 0.00 0.00 0.00 0.00 0.00 0.00 0.00 
SPDBVl 0.00 0.00 0.00 0.00 0.00 0.00 0.00 0.00 0.00 0.00 0.00 0.00 
SPDBVl 0.00 0.00 0.00 0.00 0.00 0.00 0.00 0.00 0.00 0.00 0.00 0.00 
SPDBVl 0.00 0.00 0.00 0.00 0.00 0.00 0.00 0.00 0.00 0.00 0.00 0.00 
SPDBVl 0.00 0.00 0.00 0.00 0.00 0.00 0.00 0.00 0.00 0.00 0.00 0.00 
SPDBVl 0.00 0.00 0.00 0.00 0.00 0.00 0.00 0.00 0.00 0.00 0.00 0.00 
SPDBVl 0.00 0.00 0.00 0.00 0.00 0.00 0.00 0.00 0.00 0.00 0.00 0.00 
SPDBVl 0.00 0.00 0.00 0.00 0.00 0.00 0.00 0.00 0.00 0.00 0.00 0.00 
SPDBVl 0.00 0.00 0.00 0.00 0.00 0.00 0.00 0.00 0.00 0.00 0.00 0.00 
SPDBVl 0.00 0.00 0.00 0.00 0.00 0.00 0.00 0.00 0.00 0.00 0.00 0.00 
SPDBVl 0.00 0.00 0.00 0.00 0.00 0.00 0.00 0.00 0.00 0.00 0.00 0.00 
SPDBVl 0.00 0.00 0.00 0.00 0.00 0.00 0.00 0.00 0.00 0.00 0.00 0.00 
SPDBVl 0.00 0.00 0.00 0.00 0.00 0.00 0.00 0.00 0.00 0.00 0.00 0.00 
SPDBVl 0.00 0.00 0.00 0.00 0.00 0.00 0.00 0.00 0.00 0.00 0.00 0.00 
SPDBVl 0.00 0.00 0.00 0.00 0.00 0.00 0.00 0.00 0.00 0.00 0.00 0.00 
SPDBVl 0.00 0.00 0.00 0.00 0.00 0.00 0.00 0.00 0.00 0.00 0.00 0.00 
SPDBVl 0.00 0.00 0.00 0.00 0.00 0.00 0.00 0.00 0.00 0.00 0.00 0.00 
SPDBVl 0.00 0.00 0.00 0.00 0.00 0.00 0.00 0.00 0.00 0.00 0.00 0.00 
SPDBVl 0.00 0.00 0.00 0.00 0.00 0.00 0.00 0.00 0.00 0.00 0.00 0.00 
SPDBVl 0.00 0.00 0.00 0.00 0.00 0.00 0.00 0.00 0.00 0.00 0.00 0.00 
SPDBVl 0.00 0.00 0.00 0.00 0.00 0.00 0.00 0.00 0.00 0.00 0.00 0.00 
SPDBVl 0.00 0.00 0.00 0.00 0.00 0.00 0.00 0.00 0.00 0.00 0.00 0.00 
SPDBVl 0.00 0.00 0.00 0.00 0.00 0.00 0.00 0.00 0.00 0.00 0.00 0.00 
SPDBVl 0.00 0.00 0.00 0.00 0.00 0.00 0.00 0.00 0.00 0.00 0.00 0.00 
SPDBVl 0.00 0.00 0.00 0.00 0.00 0.00 0.00 0.00 0.00 0.00 0.00 0.00 
SPDBVl 0.00 0.00 0.00 0.00 0.00 0.00 0.00 0.00 0.00 0.00 0.00 0.00 
SPDBVl 0.00 0.00 0.00 0.00 0.00 0.00 0.00 0.00 0.00 0.00 0.00 0.00 
SPDBVl 0.00 0.00 0.00 0.00 0.00 0.00 0.00 0.00 0.00 0.00 0.00 0.00 
SPDBVl 0.00 0.00 0.00 0.00 0.00 0.00 0.00 0.00 0.00 0.00 0.00 0.00 
SPDBVl 0.00 0.00 0.00 0.00 0.00 0.00 0.00 0.00 0.00 0.00 0.00 0.00 
SPDBVl 0.00 0.00 0.00 0.00 0.00 0.00 0.00 0.00 0.00 0.00 0.00 0.00 
SPDBVl 0.00 0.00 0.00 0.00 0.00 0.00 0.00 0.00 0.00 0.00 0.00 0.00 
SPDBVl 0.00 0.00 0.00 0.00 0.00 0.00 0.00 0.00 0.00 0.00 0.00 0.00 
SPDBVl 0.00 0.00 0.00 0.00 0.00 0.00 0.00 0.00 0.00 0.00 0.00 0.00 
SPDBVl 0.00 0.00 0.00 0.00 0.00 0.00 0.00 0.00 0.00 0.00 0.00 0.00 
SPDBVl 0.00 0.00 0.00 0.00 0.00 0.00 0.00 0.00 0.00 0.00 0.00 0.00 
SPDBVl 0.00 0.00 0.00 0.00 0.00 0.00 0.00 0.00 0.00 0.00 0.00 0.00 
SPDBVl 0.00 0.00 0.00 0.00 0.00 0.00 0.00 0.00 0.00 0.00 0.00 0.00 
SPDBVl 0.00 0.00 0.00 0.00 0.00 0.00 0.00 0.00 0.00 0.00 0.00 0.00 
SPDBVl 0.00 0.00 0.00 0.00 0.00 0.00 0.00 0.00 0.00 0.00 0.00 0.00 
SPDBVl 0.00 0.00 0.00 0.00 0.00 0.00 0.00 0.00 0.00 0.00 0.00 0.00 
SPDBVl 0.00 0.00 0.00 0.00 0.00 0.00 0.00 0.00 0.00 0.00 0.00 0.00 
SPDBVl 0.00 0.00 0.00 0.00 0.00 0.00 0.00 0.00 0.00 0.00 0.00 0.00 
SPDBVl 0.00 0.00 0.00 0.00 0.00 0.00 0.00 0.00 0.00 0.00 0.00 0.00 
SPDBVl 0.00 0.00 0.00 0.00 0.00 0.00 0.00 0.00 0.00 0.00 0.00 0.00 
SPDBVl 0.00 0.00 0.00 0.00 0.00 0.00 0.00 0.00 0.00 0.00 0.00 0.00 
SPDBVl 0.00 0.00 0.00 0.00 0.00 0.00 0.00 0.00 0.00 0.00 0.00 0.00 
SPDBVl 0.00 0.00 0.00 0.00 0.00 0.00 0.00 0.00 0.00 0.00 0.00 0.00 
SPDBVl 0.00 0.00 0.00 0.00 0.00 0.00 0.00 0.00 0.00 0.00 0.00 0.00 
SPDBVl 0.00 0.00 0.00 0.00 0.00 0.00 0.00 0.00 0.00 0.00 0.00 0.00 
SPDBVl 0.00 0.00 0.00 0.00 0.00 0.00 0.00 0.00 0.00 0.00 0.00 0.00 
SPDBVl 0.00 0.00 0.00 0.00 0.00 0.00 0.00 0.00 0.00 0.00 0.00 0.00 
SPDBVl 0.00 0.00 0.00 0.00 0.00 0.00 0.00 0.00 0.00 0.00 0.00 0.00 
SPDBVl 0.00 0.00 0.00 0.00 0.00 0.00 0.00 0.00 0.00 0.00 0.00 0.00 
SPDBVl 0.00 0.00 0.00 0.00 0.00 0.00 0.00 0.00 0.00 0.00 0.00 0.00 
SPDBVl 0.00 0.00 0.00 0.00 0.00 0.00 0.00 0.00 0.00 0.00 0.00 0.00 
SPDBVl 0.00 0.00 0.00 0.00 0.00 0.00 0.00 0.00 0.00 0.00 0.00 0.00 
SPDBVl 0.00 0.00 0.00 0.00 0.00 0.00 0.00 0.00 0.00 0.00 0.00 0.00 
SPDBVl 0.00 0.00 0.00 0.00 0.00 0.00 0.00 0.00 0.00 0.00 0.00 0.00 
SPDBVl 0.00 0.00 0.00 0.00 0.00 0.00 0.00 0.00 0.00 0.00 0.00 0.00 
SPDBVl 0.00 0.00 0.00 0.00 0.00 0.00 0.00 0.00 0.00 0.00 0.00 0.00 
SPDBVl 0.00 0.00 0.00 0.00 0.00 0.00 0.00 0.00 0.00 0.00 0.00 0.00 
SPDBVl 0.00 0.00 0.00 0.00 0.00 0.00 0.00 0.00 0.00 0.00 0.00 0.00 
SPDBVl 0.00 0.00 0.00 0.00 0.00 0.00 0.00 0.00 0.00 0.00 0.00 0.00 
SPDBVl 0.00 0.00 0.00 0.00 0.00 0.00 0.00 0.00 0.00 0.00 0.00 0.00 
SPDBVl 0.00 0.00 0.00 0.00 0.00 0.00 0.00 0.00 0.00 0.00 0.00 0.00 
SPDBVl 0.00 0.00 0.00 0.00 0.00 0.00 0.00 0.00 0.00 0.00 0.00 0.00 
SPDBVl 0.00 0.00 0.00 0.00 0.00 0.00 0.00 0.00 0.00 0.00 0.00 0.00 
SPDBVl 0.00 0.00 0.00 0.00 0.00 0.00 0.00 0.00 0.00 0.00 0.00 0.00 
SPDBVl 0.00 0.00 0.00 0.00 0.00 0.00 0.00 0.00 0.00 0.00 0.00 0.00 
SPDBVl 0.00 0.00 0.00 0.00 0.00 0.00 0.00 0.00 0.00 0.00 0.00 0.00 
SPDBVl 0.00 0.00 0.00 0.00 0.00 0.00 0.00 0.00 0.00 0.00 0.00 0.00 
SPDBVl 0.00 0.00 0.00 0.00 0.00 0.00 0.00 0.00 0.00 0.00 0.00 0.00 
SPDBVl 0.00 0.00 0.00 0.00 0.00 0.00 0.00 0.00 0.00 0.00 0.00 0.00 
SPDBVl 0.00 0.00 0.00 0.00 0.00 0.00 0.00 0.00 0.00 0.00 0.00 0.00 
SPDBVl 0.00 0.00 0.00 0.00 0.00 0.00 0.00 0.00 0.00 0.00 0.00 0.00 
SPDBVl 0.00 0.00 0.00 0.00 0.00 0.00 0.00 0.00 0.00 0.00 0.00 0.00 
SPDBVl 0.00 0.00 0.00 0.00 0.00 0.00 0.00 0.00 0.00 0.00 0.00 0.00 
SPDBVl 0.00 0.00 0.00 0.00 0.00 0.00 0.00 0.00 0.00 0.00 0.00 0.00 
SPDBVl 0.00 0.00 0.00 0.00 0.00 0.00 0.00 0.00 0.00 0.00 0.00 0.00 
SPDBVl 0.00 0.00 0.00 0.00 0.00 0.00 0.00 0.00 0.00 0.00 0.00 0.00 
SPDBVl 0.00 0.00 0.00 0.00 0.00 0.00 0.00 0.00 0.00 0.00 0.00 0.00 
SPDBVl 0.00 0.00 0.00 0.00 0.00 0.00 0.00 0.00 0.00 0.00 0.00 0.00 
SPDBVl 0.00 0.00 0.00 0.00 0.00 0.00 0.00 0.00 0.00 0.00 0.00 0.00 
SPDBVl 0.00 0.00 0.00 0.00 0.00 0.00 0.00 0.00 0.00 0.00 0.00 0.00 
SPDBVl 0.00 0.00 0.00 0.00 0.00 0.00 0.00 0.00 0.00 0.00 0.00 0.00 
SPDBVl 0.00 0.00 0.00 0.00 0.00 0.00 0.00 0.00 0.00 0.00 0.00 0.00 
SPDBVl 0.00 0.00 0.00 0.00 0.00 0.00 0.00 0.00 0.00 0.00 0.00 0.00 
SPDBVl 0.00 0.00 0.00 0.00 0.00 0.00 0.00 0.00 0.00 0.00 0.00 0.00 
SPDBVl 0.00 0.00 0.00 0.00 0.00 0.00 0.00 0.00 0.00 0.00 0.00 0.00 
SPDBVl 0.00 0.00 0.00 0.00 0.00 0.00 0.00 0.00 0.00 0.00 0.00 0.00 
SPDBVl 0.00 0.00 0.00 0.00 0.00 0.00 0.00 0.00 0.00 0.00 0.00 0.00 
SPDBVl 0.00 0.00 0.00 0.00 0.00 0.00 0.00 0.00 0.00 0.00 0.00 0.00 
SPDBVl 0.00 0.00 0.00 0.00 0.00 0.00 0.00 0.00 0.00 0.00 0.00 0.00 
SPDBVl 0.00 0.00 0.00 0.00 0.00 0.00 0.00 0.00 0.00 0.00 0.00 0.00 
SPDBVl 0.00 0.00 0.00 0.00 0.00 0.00 0.00 0.00 0.00 0.00 0.00 0.00 
SPDBVl 0.00 0.00 0.00 0.00 0.00 0.00 0.00 0.00 0.00 0.00 0.00 0.00 
SPDBVb 0.88 0.88 0.88
SPDBVg    64    64    64    64    64    64    64    64    64    64
SPDBVg    64    64    64    64    64    64    64    64    64    64
SPDBVg    64    64    64    64    64    64    64    64    64    64
SPDBVg    64    64    64    64    64    64    64    64    64    64
SPDBVg    64    64    64    64    64    64    64    64    64    64
SPDBVg    64    64    64    64    64    64    64    64    64    64
SPDBVg    64    64    64    64    64    64    64    64    64    64
SPDBVg    64    64    64    64    64    64    64    64    64    64
SPDBVg    64    64    64    64    64    64    64    64    64    64
SPDBVg    64    64    64    64    64    64    64    64    64    64
SPDBVg    64    64    64    64    64    64    64    64    64    64
SPDBVg    64    64    64    64    64    64    64    64    64    64
SPDBVg    64    64    64    64    64    64    64    64    64    64
SPDBVg    64    64    64    64    64    64    64    64    64    64
SPDBVg    64    64    64    64    64    64    64    64    64    64
SPDBVg    64    64    64    64    64    64    64    64    64    64
SPDBVg    64    64    64    64    64    64    64    64    64    64
SPDBVg    64    64    64    64    64    64    64    64    64    64
SPDBVg    64    64    64    64    64    64    64    64    64    64
SPDBVg    64    64    64    64    64    64    64    64    64    64
SPDBVg    64    64    64    64    64    64    64    64    64    64
SPDBVg    64    64    64    64    64    64    64    64    64    64
SPDBVg    64    64    64    64    64    64    64    64    64    64
SPDBVg    64    64    64    64    64    64    64    64    64    64
SPDBVg    64    64    64    64    64    64    64    64    64    64
SPDBVg    64    64    64    64    64    64    64    64    64    64
SPDBVg    64    64    64    64    64    64    64    64    64    64
SPDBVg    64    64    64    64    64    64    64    64    64    64
SPDBVg    64    64    64    64    64    64    64    64    64    64
SPDBVg    64    64    64    64    64    64    64    64    64    64
SPDBVg    64    64    64    64    64    64    64    64    64    64
SPDBVg    64    64    64    64    64    64    64    64    64    64
SPDBVg    64    64    64    64    64    64    64    64    64    64
SPDBVg    64    64    64    64    64    64    64    64    64    64
SPDBVg    64    64    64    64    64    64    64    64    64    64
SPDBVg    64    64    64    64    64    64    64    64    64    64
SPDBVg    64    64    64    64    64    64    64    64    64    64
SPDBVg    64    64    64    64    64    64    64    64    64    64
SPDBVg    64    64    64    64    64    64    64    64    64    64
SPDBVg    64    64    64    64    64    64    64    64    64    64
SPDBVg    64    64    64    64    64    64    64    64    64    64
SPDBVg    64    64    64    64    64    64    64    64    64    64
SPDBVg    64    64    64    64    64    64    64    64    64    64
SPDBVg    64    64    64    64    64    64    64    64    64    64
SPDBVg    64    64    64    64    64    64    64    64    64    64
SPDBVg    64    64    64    64    64    64    64    64    64    64
SPDBVg    64    64    64    64    64    64    64    64    64    64
SPDBVg    64    64    64    64    64    64    64    64    64    64
SPDBVg    64    64    64    64    64    64    64    64    64    64
SPDBVg    64    64    64    64    64    64    64    64    64    64
SPDBVg    64    64    64    64    64    64    64    64    64    64
SPDBVg    64    64    64    64    64    64    64    64    64    64
SPDBVg    64    64    64    64    64    64    64    64    64    64
SPDBVg    64    64    64    64    64    64
SPDBVi        2 1 1 0 1 0 1 1 0 1 0 1 1 0  0
SPDBVp        0
END
